# Supplementary material for: Molecular co-assembled strategy tuning protein conformation for cartilage regeneration
Source: Nat Commun. 2024 Feb 19;15:1488. doi: 10.1038/s41467-024-45703-3 (PMC10876949; doi:10.1038/s41467-024-45703-3)
Supplement: Supplementary file 4 — Source Data [file 41467_2024_45703_MOESM4_ESM.xlsx]

## Sheet: Fig2e
GelMA			Gel-co-LGFF			Gel-co-MGFF			Gel-co-HGFF
0.4	0.5	0.5	1	1.1	1.3	1.6	1.5	1.5	2.1	1.5	1.7
	GelMA	Gel-co-LGFF	Gel-co-MGFF	Gel-co-HGFF
means	0.466667	1.13333	1.53333	1.76667

## Sheet: Fig2f
GelMA			Gel-co-LGFF			Gel-co-MGFF			Gel-co-HGFF
8.981	8.579	8.563	25.14	26.27	27.45	59.33	65.14	70.55	110.8	123	132.2
	GelMA	Gel-co-LGFF	Gel-co-MGFF	Gel-co-HGFF
means	8.70767	26.2867	65.0067	122

## Sheet: Fig2g
							Wavenumber	BPAA-GFF	GelMA	Gel-co-LGFF	Gel-co-MGFF	Gel-co-HGFF
							3997.87	0.9622	0.98729	0.99115	0.99678	0.99623
							3995.94	0.9622	0.98729	0.99115	0.99678	0.99607
							3994.02	0.9622	0.98729	0.99115	0.99678	0.99595
							3992.09	0.9622	0.98729	0.99115	0.99678	0.99589
							3990.16	0.9622	0.98729	0.99115	0.99678	0.99589
							3988.23	0.96201	0.98735	0.99102	0.99658	0.9962
							3986.3	0.96179	0.98739	0.99105	0.99644	0.99671
							3984.37	0.96163	0.98741	0.99112	0.99634	0.9971
							3982.44	0.96145	0.98737	0.99118	0.99629	0.99713
							3980.52	0.96129	0.98727	0.99125	0.99631	0.99701
							3978.59	0.96126	0.98716	0.99138	0.99634	0.99692
							3976.66	0.96138	0.98708	0.99136	0.99629	0.99701
							3974.73	0.96151	0.98708	0.99112	0.99606	0.99716
							3972.8	0.96145	0.98708	0.99081	0.99579	0.99731
							3970.87	0.96126	0.98703	0.99063	0.99554	0.99758
							3968.94	0.96094	0.98695	0.99058	0.9954	0.99804
							3967.02	0.96069	0.98684	0.9906	0.99532	0.99834
							3965.09	0.96057	0.98672	0.99063	0.99532	0.99828
							3963.16	0.96054	0.98667	0.99058	0.9954	0.99804
							3961.23	0.96044	0.98667	0.99042	0.99545	0.99774
							3959.3	0.96013	0.98665	0.99026	0.99525	0.99734
							3957.37	0.95982	0.98657	0.99024	0.99488	0.99704
							3955.44	0.95966	0.98646	0.99044	0.99453	0.99701
							3953.52	0.95972	0.9863	0.99065	0.99438	0.99731
							3951.59	0.95994	0.98613	0.99073	0.99438	0.99774
							3949.66	0.96022	0.98598	0.99071	0.99448	0.99795
							3947.73	0.96029	0.98594	0.9906	0.9946	0.99795
							3945.8	0.96004	0.98602	0.99042	0.99465	0.99801
							3943.87	0.95956	0.98617	0.99024	0.99458	0.99813
							3941.94	0.95919	0.98634	0.99011	0.99448	0.99819
							3940.02	0.95903	0.98644	0.99	0.99443	0.99822
							3938.09	0.95906	0.98638	0.98995	0.99443	0.9984
							3936.16	0.95909	0.98623	0.98995	0.99441	0.99861
							3934.23	0.95906	0.98604	0.99003	0.99441	0.99882
							3932.3	0.95897	0.98589	0.99005	0.99438	0.999
							3930.37	0.95884	0.98579	0.98992	0.99426	0.99909
							3928.44	0.95878	0.98577	0.98966	0.99406	0.99903
							3926.52	0.95884	0.98575	0.9894	0.99384	0.99885
							3924.59	0.959	0.98573	0.98924	0.99369	0.99858
							3922.66	0.95916	0.98568	0.98922	0.99364	0.99855
							3920.73	0.95906	0.98568	0.98927	0.99364	0.99882
							3918.8	0.95881	0.98573	0.98935	0.99371	0.999
							3916.87	0.95844	0.98579	0.98937	0.99376	0.99885
							3914.95	0.95806	0.98577	0.98937	0.99366	0.99876
							3913.02	0.95775	0.98562	0.98948	0.99332	0.99867
							3911.09	0.95768	0.98532	0.98964	0.9929	0.99831
							3909.16	0.95787	0.98501	0.98961	0.99265	0.99801
							3907.23	0.95825	0.98488	0.98935	0.99267	0.99831
							3905.3	0.95856	0.98498	0.98906	0.99295	0.99879
							3903.37	0.95872	0.98518	0.98885	0.99327	0.99897
							3901.45	0.95875	0.98545	0.98875	0.99356	0.99894
							3899.52	0.95869	0.98568	0.98864	0.99371	0.99858
							3897.59	0.95866	0.98577	0.98862	0.99371	0.99798
							3895.66	0.95875	0.98568	0.98875	0.99359	0.99774
							3893.73	0.95906	0.98556	0.98893	0.99342	0.99786
							3891.8	0.95931	0.98543	0.98919	0.99322	0.99789
							3889.87	0.95913	0.98528	0.98958	0.99307	0.99789
							3887.95	0.95859	0.98518	0.99016	0.99295	0.99813
							3886.02	0.95793	0.98522	0.99063	0.9928	0.99825
							3884.09	0.95725	0.98539	0.99063	0.99262	0.99795
							3882.16	0.95668	0.98566	0.99021	0.99248	0.99768
							3880.23	0.95649	0.98591	0.98966	0.99235	0.99752
							3878.3	0.95678	0.98602	0.98917	0.99228	0.99768
							3876.37	0.95709	0.98592	0.98888	0.99218	0.99807
							3874.45	0.95703	0.98572	0.9888	0.99201	0.99825
							3872.52	0.95687	0.98554	0.98898	0.99181	0.99828
							3870.59	0.95678	0.98545	0.98935	0.99163	0.99855
							3868.66	0.95662	0.98539	0.98966	0.99151	0.99894
							3866.73	0.95643	0.98545	0.98979	0.99146	0.99909
							3864.8	0.9564	0.98558	0.98974	0.99156	0.99879
							3862.87	0.95662	0.98558	0.98966	0.99173	0.99837
							3860.95	0.95709	0.98526	0.98987	0.99191	0.99843
							3859.02	0.9575	0.98499	0.99008	0.99235	0.99915
							3857.09	0.95768	0.98501	0.98997	0.993	0.99994
							3855.16	0.95772	0.98517	0.98974	0.99354	0.99988
							3853.23	0.9575	0.98534	0.98937	0.99376	0.99846
							3851.3	0.95712	0.98553	0.98883	0.99366	0.99701
							3849.37	0.95681	0.98572	0.9882	0.99327	0.99692
							3847.45	0.95684	0.98581	0.98778	0.9927	0.99777
							3845.52	0.95718	0.98573	0.98796	0.99218	0.99876
							3843.59	0.95743	0.9857	0.98841	0.99196	0.99937
							3841.66	0.95746	0.98579	0.98872	0.99188	0.99931
							3839.73	0.95737	0.98585	0.98888	0.99181	0.99885
							3837.8	0.95721	0.9857	0.9888	0.99168	0.9984
							3835.87	0.95709	0.98534	0.98851	0.99154	0.99819
							3833.95	0.95712	0.98492	0.98817	0.99139	0.99813
							3832.02	0.95737	0.98467	0.98791	0.99136	0.9981
							3830.09	0.95762	0.98452	0.98799	0.99141	0.9981
							3828.16	0.95778	0.98442	0.9883	0.99139	0.99789
							3826.23	0.95768	0.98446	0.98846	0.99131	0.99771
							3824.3	0.95728	0.98469	0.98833	0.99141	0.99798
							3822.37	0.95674	0.98494	0.98807	0.99166	0.99834
							3820.45	0.95615	0.98511	0.98791	0.99188	0.99804
							3818.52	0.95562	0.98518	0.98796	0.99203	0.99743
							3816.59	0.9553	0.98522	0.98812	0.9922	0.99713
							3814.66	0.9553	0.98511	0.98846	0.99238	0.99728
							3812.73	0.95555	0.98492	0.9889	0.99248	0.99789
							3810.8	0.95577	0.98486	0.98924	0.9925	0.99876
							3808.88	0.95602	0.98494	0.98935	0.99257	0.99943
							3806.95	0.95656	0.98507	0.98927	0.99287	0.99958
							3805.02	0.95703	0.9852	0.98917	0.99309	0.99918
							3803.09	0.95721	0.98526	0.98911	0.99304	0.99864
							3801.16	0.95696	0.98515	0.98909	0.99272	0.99828
							3799.23	0.95646	0.98492	0.98922	0.99218	0.99837
							3797.3	0.95587	0.98467	0.98948	0.99158	0.99849
							3795.38	0.95533	0.98444	0.98964	0.99106	0.99846
							3793.45	0.95515	0.98423	0.9895	0.99084	0.99867
							3791.52	0.95533	0.98418	0.98906	0.99109	0.99891
							3789.59	0.95568	0.98423	0.98851	0.99163	0.99873
							3787.66	0.95593	0.98425	0.98804	0.99218	0.99825
							3785.73	0.95609	0.98431	0.98781	0.9925	0.99777
							3783.8	0.95612	0.98439	0.98781	0.9926	0.99749
							3781.88	0.95602	0.98442	0.98799	0.99257	0.99752
							3779.95	0.95612	0.98441	0.98817	0.99255	0.99774
							3778.02	0.95627	0.98433	0.98833	0.99253	0.99786
							3776.09	0.95634	0.98435	0.98849	0.99253	0.99813
							3774.16	0.95612	0.98446	0.98846	0.9925	0.99876
							3772.23	0.95565	0.98467	0.98849	0.99245	0.99921
							3770.3	0.95518	0.98484	0.98856	0.99238	0.99891
							3768.38	0.95496	0.98492	0.98883	0.9923	0.99828
							3766.45	0.95502	0.9849	0.98922	0.9922	0.99807
							3764.52	0.95533	0.98503	0.9893	0.99215	0.99828
							3762.59	0.95571	0.9853	0.98888	0.99218	0.99864
							3760.66	0.95615	0.98541	0.98838	0.99208	0.99849
							3758.73	0.95646	0.98534	0.98802	0.99186	0.99761
							3756.8	0.95652	0.9852	0.98783	0.99156	0.99734
							3754.88	0.95634	0.98499	0.98796	0.99139	0.99825
							3752.95	0.95615	0.98463	0.98849	0.99146	0.99879
							3751.02	0.95602	0.98414	0.9893	0.99183	0.99837
							3749.09	0.95637	0.98374	0.98995	0.99235	0.99822
							3747.16	0.95725	0.98366	0.99034	0.9929	0.99894
							3745.23	0.95825	0.98382	0.99068	0.99332	0.99958
							3743.3	0.95897	0.98414	0.99084	0.99342	0.99921
							3741.38	0.95931	0.98458	0.99078	0.99322	0.99801
							3739.45	0.95919	0.98499	0.99058	0.99307	0.99731
							3737.52	0.95872	0.98518	0.99021	0.99319	0.99755
							3735.59	0.95797	0.98498	0.98979	0.99337	0.99804
							3733.66	0.95746	0.98452	0.98953	0.99339	0.99804
							3731.73	0.95737	0.98429	0.98937	0.99327	0.99761
							3729.8	0.95743	0.98441	0.98924	0.99322	0.99716
							3727.88	0.95759	0.98461	0.98914	0.99327	0.99707
							3725.95	0.95803	0.98463	0.98927	0.99352	0.99764
							3724.02	0.95875	0.98444	0.98966	0.99399	0.9984
							3722.09	0.95938	0.98412	0.99011	0.99441	0.99921
							3720.16	0.95963	0.98382	0.9905	0.9946	0.99964
							3718.23	0.95944	0.98361	0.99076	0.99465	0.99903
							3716.3	0.95909	0.98355	0.99089	0.99455	0.99834
							3714.38	0.95919	0.98365	0.99081	0.99436	0.99925
							3712.45	0.95922	0.98374	0.99055	0.99411	0.99973
							3710.52	0.95928	0.98368	0.99037	0.99389	0.99934
							3708.59	0.95938	0.98344	0.99029	0.99374	0.99885
							3706.66	0.95947	0.98306	0.99018	0.99366	0.99885
							3704.73	0.95944	0.98266	0.99005	0.99379	0.99931
							3702.81	0.95925	0.98222	0.98987	0.99408	0.99997
							3700.88	0.95888	0.98171	0.98948	0.99428	1
							3698.95	0.95853	0.98116	0.98883	0.99416	0.99915
							3697.02	0.95819	0.98064	0.98804	0.99381	0.99798
							3695.09	0.9579	0.98011	0.98731	0.99359	0.99758
							3693.16	0.95765	0.97941	0.98682	0.99349	0.99771
							3691.23	0.95734	0.9785	0.98679	0.99339	0.99804
							3689.31	0.95687	0.97755	0.987	0.99322	0.99858
							3687.38	0.95618	0.97654	0.98674	0.99292	0.99912
							3685.45	0.95533	0.97553	0.98595	0.99257	0.99909
							3683.52	0.95452	0.97443	0.98486	0.9922	0.99858
							3681.59	0.9538	0.97299	0.98334	0.99178	0.99846
							3679.66	0.9532	0.97122	0.98159	0.99126	0.99849
							3677.73	0.95254	0.96923	0.9799	0.9905	0.99813
							3675.81	0.95179	0.96712	0.97857	0.98953	0.99783
							3673.88	0.95142	0.96505	0.97731	0.98847	0.99777
							3671.95	0.95107	0.96311	0.97593	0.9874	0.99777
							3670.02	0.95013	0.96136	0.9746	0.98644	0.99755
							3668.09	0.94863	0.95948	0.97314	0.98547	0.99719
							3666.16	0.94674	0.95739	0.97157	0.98428	0.99695
							3664.23	0.94464	0.95557	0.97021	0.9829	0.9974
							3662.31	0.94248	0.95396	0.96854	0.98149	0.99858
							3660.38	0.94079	0.95177	0.96616	0.98005	0.99946
							3658.45	0.93997	0.94894	0.96358	0.97866	0.999
							3656.52	0.93932	0.94575	0.9611	0.97748	0.99807
							3654.59	0.93831	0.94237	0.95867	0.97594	0.99798
							3652.66	0.93709	0.93895	0.9563	0.97384	0.99834
							3650.73	0.93543	0.93584	0.95421	0.97144	0.99825
							3648.81	0.93349	0.93342	0.95243	0.96909	0.9978
							3646.88	0.93157	0.9313	0.95021	0.96686	0.99755
							3644.95	0.92994	0.92886	0.94773	0.9647	0.99786
							3643.02	0.92869	0.92621	0.94551	0.96287	0.99864
							3641.09	0.92762	0.92288	0.94298	0.96139	0.9994
							3639.16	0.92668	0.91912	0.94021	0.95956	0.99906
							3637.23	0.92562	0.91532	0.9375	0.9575	0.99749
							3635.31	0.92405	0.91192	0.9351	0.95562	0.99665
							3633.38	0.9222	0.90894	0.93301	0.95354	0.99713
							3631.45	0.92032	0.90611	0.93084	0.95124	0.99807
							3629.52	0.91835	0.90354	0.9288	0.94896	0.99849
							3627.59	0.91628	0.90102	0.92669	0.94688	0.99813
							3625.66	0.91427	0.89786	0.92371	0.94498	0.99774
							3623.73	0.91239	0.89452	0.92035	0.94297	0.99777
							3621.81	0.9106	0.89133	0.91706	0.94099	0.99746
							3619.88	0.90879	0.88816	0.91392	0.93899	0.99677
							3617.95	0.90697	0.88495	0.91105	0.93659	0.99644
							3616.02	0.90506	0.88172	0.90823	0.93396	0.99653
							3614.09	0.90302	0.8786	0.90557	0.93141	0.99677
							3612.16	0.90111	0.87545	0.90306	0.92894	0.99692
							3610.24	0.89919	0.87226	0.90058	0.92646	0.99659
							3608.31	0.897	0.86918	0.89805	0.92396	0.99583
							3606.38	0.89456	0.86593	0.89518	0.92149	0.99565
							3604.45	0.89205	0.8624	0.8921	0.91904	0.99662
							3602.52	0.88954	0.85913	0.88943	0.91671	0.99786
							3600.59	0.88703	0.85591	0.88698	0.91448	0.99777
							3598.66	0.88468	0.8522	0.88419	0.91216	0.99683
							3596.74	0.88258	0.84825	0.88116	0.90961	0.99626
							3594.81	0.88048	0.84445	0.87803	0.90711	0.99598
							3592.88	0.87832	0.84084	0.87461	0.90466	0.99571
							3590.95	0.87622	0.83731	0.871	0.90201	0.99556
							3589.02	0.87393	0.834	0.86771	0.89931	0.99577
							3587.09	0.87133	0.831	0.86495	0.89671	0.99611
							3585.16	0.86841	0.82787	0.86223	0.89409	0.99583
							3583.24	0.86522	0.82468	0.85944	0.89129	0.9949
							3581.31	0.86196	0.82183	0.8569	0.88857	0.99405
							3579.38	0.85892	0.81866	0.85385	0.88597	0.99339
							3577.45	0.85631	0.81491	0.85009	0.8834	0.99272
							3575.52	0.85409	0.81075	0.84612	0.88082	0.99224
							3573.59	0.85168	0.80623	0.84215	0.87852	0.99197
							3571.66	0.84901	0.80156	0.83818	0.8761	0.99182
							3569.74	0.84632	0.79723	0.8345	0.87325	0.99161
							3567.81	0.84359	0.79377	0.83155	0.87015	0.9914
							3565.88	0.84074	0.79085	0.82905	0.86686	0.99127
							3563.95	0.83785	0.78752	0.82581	0.86342	0.99088
							3562.02	0.83503	0.78395	0.82215	0.86016	0.98998
							3560.09	0.83221	0.78044	0.81863	0.85743	0.98913
							3558.16	0.82926	0.77672	0.81508	0.85508	0.98889
							3556.24	0.82641	0.77267	0.81132	0.85236	0.98892
							3554.31	0.82378	0.76859	0.80756	0.84929	0.9885
							3552.38	0.82127	0.76471	0.80417	0.84617	0.98774
							3550.45	0.81867	0.76095	0.80098	0.84288	0.98738
							3548.52	0.81604	0.75711	0.79772	0.83934	0.98729
							3546.59	0.81347	0.75343	0.79451	0.83587	0.98678
							3544.66	0.81086	0.75007	0.79158	0.83268	0.98596
							3542.74	0.80823	0.74678	0.78863	0.82969	0.98527
							3540.81	0.80563	0.7433	0.7854	0.82682	0.98466
							3538.88	0.80312	0.73971	0.78195	0.82422	0.984
							3536.95	0.80061	0.73616	0.77848	0.82177	0.98345
							3535.02	0.79811	0.7325	0.77493	0.81914	0.98306
							3533.09	0.79554	0.72864	0.77122	0.81617	0.98273
							3531.16	0.79287	0.72477	0.76756	0.813	0.98231
							3529.24	0.79027	0.72112	0.76417	0.80989	0.98161
							3527.31	0.78792	0.71785	0.76106	0.80689	0.98074
							3525.38	0.78551	0.71489	0.75809	0.80402	0.98007
							3523.45	0.78284	0.71204	0.75516	0.80122	0.97959
							3521.52	0.78015	0.70902	0.75208	0.79845	0.9789
							3519.59	0.77761	0.70585	0.749	0.79565	0.97799
							3517.66	0.7751	0.70269	0.74616	0.79283	0.97717
							3515.74	0.77269	0.69941	0.74328	0.79001	0.97636
							3513.81	0.77055	0.69595	0.74023	0.78724	0.97527
							3511.88	0.76871	0.69257	0.73728	0.78454	0.97382
							3509.95	0.7667	0.68942	0.73451	0.78189	0.97234
							3508.02	0.76447	0.68632	0.73172	0.77912	0.9712
							3506.09	0.76231	0.68324	0.72885	0.77627	0.97017
							3504.17	0.76018	0.68043	0.72613	0.7735	0.96878
							3502.24	0.75805	0.67792	0.72373	0.77088	0.96727
							3500.31	0.75589	0.67538	0.72122	0.76828	0.96579
							3498.38	0.75372	0.67276	0.71869	0.7657	0.96419
							3496.45	0.75147	0.67019	0.71634	0.76333	0.96244
							3494.52	0.74911	0.66757	0.71402	0.76113	0.96066
							3492.59	0.74689	0.66484	0.71141	0.75892	0.95894
							3490.67	0.74476	0.66212	0.70861	0.7567	0.9574
							3488.74	0.74266	0.65944	0.70587	0.75454	0.95592
							3486.81	0.74053	0.65675	0.70331	0.75236	0.95423
							3484.88	0.73849	0.65403	0.70081	0.75009	0.95211
							3482.95	0.73655	0.6515	0.69843	0.74776	0.94982
							3481.02	0.7347	0.64911	0.69621	0.74543	0.94771
							3479.09	0.73288	0.64668	0.69399	0.74311	0.94583
							3477.17	0.73106	0.64427	0.6917	0.74083	0.9439
							3475.24	0.72915	0.64189	0.6895	0.73863	0.94182
							3473.31	0.72714	0.63952	0.68734	0.73647	0.93974
							3471.38	0.7252	0.63705	0.68514	0.73432	0.93771
							3469.45	0.72338	0.63462	0.6829	0.73217	0.93563
							3467.52	0.72166	0.63226	0.68055	0.73004	0.93337
							3465.59	0.71993	0.62989	0.67817	0.72791	0.93116
							3463.67	0.71808	0.62761	0.67593	0.72578	0.92926
							3461.74	0.71611	0.6255	0.67399	0.7237	0.92733
							3459.81	0.71404	0.62345	0.67214	0.72165	0.92494
							3457.88	0.71203	0.6213	0.6701	0.71964	0.92232
							3455.95	0.71006	0.6191	0.66799	0.71769	0.91996
							3454.02	0.70808	0.61691	0.6658	0.71581	0.91803
							3452.09	0.70614	0.61475	0.66358	0.71407	0.9161
							3450.17	0.70417	0.61266	0.66141	0.71246	0.91386
							3448.24	0.7021	0.61074	0.65945	0.71091	0.91154
							3446.31	0.70009	0.60899	0.6577	0.70932	0.90933
							3444.38	0.69815	0.60721	0.65593	0.70766	0.9074
							3442.45	0.6962	0.60529	0.654	0.70586	0.90589
							3440.52	0.6942	0.60329	0.65188	0.70398	0.90462
							3438.59	0.69219	0.60126	0.64966	0.70204	0.90357
							3436.67	0.69022	0.59929	0.64757	0.70014	0.9029
							3434.74	0.68821	0.59742	0.64562	0.69841	0.90251
							3432.81	0.68611	0.59547	0.64368	0.69675	0.90184
							3430.88	0.68407	0.59344	0.64173	0.69506	0.90091
							3428.95	0.68219	0.5914	0.63979	0.69331	0.90037
							3427.02	0.68044	0.58941	0.63781	0.69157	0.90055
							3425.09	0.67871	0.58741	0.63575	0.68977	0.90121
							3423.17	0.67705	0.58548	0.63371	0.68779	0.90197
							3421.24	0.67542	0.58365	0.6318	0.68581	0.90251
							3419.31	0.67382	0.58187	0.62998	0.68388	0.90296
							3417.38	0.67226	0.57999	0.62807	0.68197	0.90387
							3415.45	0.67066	0.57801	0.62609	0.68011	0.90547
							3413.52	0.66893	0.57609	0.6241	0.67833	0.9074
							3411.59	0.66718	0.57427	0.62212	0.67662	0.90903
							3409.67	0.66539	0.5725	0.62013	0.67494	0.91018
							3407.74	0.66357	0.57081	0.61823	0.67323	0.91108
							3405.81	0.66172	0.56916	0.61653	0.67155	0.91244
							3403.88	0.65991	0.56751	0.61494	0.66997	0.91422
							3401.95	0.65812	0.56595	0.61345	0.66841	0.91579
							3400.02	0.65624	0.56454	0.61209	0.66682	0.91691
							3398.1	0.65414	0.56329	0.61074	0.66521	0.91776
							3396.17	0.65194	0.56215	0.60935	0.66361	0.9186
							3394.24	0.64963	0.56097	0.60794	0.66207	0.91948
							3392.31	0.64727	0.55976	0.60658	0.66076	0.92026
							3390.38	0.64496	0.55847	0.60523	0.65979	0.92087
							3388.45	0.64264	0.55702	0.60376	0.65913	0.92144
							3386.52	0.64032	0.55554	0.60228	0.65846	0.92204
							3384.6	0.63797	0.55408	0.60074	0.65759	0.92277
							3382.67	0.63558	0.5526	0.59914	0.6565	0.92346
							3380.74	0.63311	0.55104	0.59752	0.65517	0.92349
							3378.81	0.63044	0.54937	0.59591	0.65366	0.92283
							3376.88	0.62768	0.54758	0.59421	0.65212	0.9221
							3374.95	0.62474	0.54563	0.59236	0.65069	0.92174
							3373.02	0.62157	0.5435	0.59029	0.64927	0.92108
							3371.1	0.61841	0.54128	0.5882	0.64772	0.91969
							3369.17	0.61537	0.53898	0.58614	0.64591	0.91773
							3367.24	0.61236	0.5366	0.58408	0.64385	0.91552
							3365.31	0.60941	0.5341	0.58194	0.6416	0.91305
							3363.38	0.60659	0.53153	0.57972	0.63925	0.90972
							3361.45	0.6037	0.52901	0.57745	0.63692	0.90517
							3359.52	0.60073	0.52654	0.57507	0.63457	0.8997
							3357.6	0.59762	0.52409	0.5727	0.63215	0.89357
							3355.67	0.59468	0.52177	0.57035	0.62957	0.88657
							3353.74	0.59198	0.51947	0.56795	0.62683	0.87845
							3351.81	0.58938	0.51708	0.56552	0.6239	0.86924
							3349.88	0.58684	0.51442	0.56291	0.62089	0.8593
							3347.95	0.58433	0.51147	0.56019	0.61782	0.8494
							3346.02	0.58192	0.50834	0.5575	0.6146	0.84068
							3344.1	0.57957	0.50503	0.55494	0.61118	0.83409
							3342.17	0.57744	0.50148	0.55238	0.60767	0.8302
							3340.24	0.57556	0.4977	0.54959	0.60413	0.82884
							3338.31	0.57393	0.49373	0.54654	0.60059	0.82962
							3336.38	0.5723	0.48967	0.54325	0.597	0.83192
							3334.45	0.57045	0.48566	0.53988	0.59326	0.83464
							3332.52	0.56829	0.48175	0.53662	0.58928	0.83681
							3330.6	0.56593	0.47806	0.53369	0.5849	0.83823
							3328.67	0.56361	0.47472	0.53108	0.58019	0.83874
							3326.74	0.56148	0.4716	0.52865	0.57549	0.83802
							3324.81	0.55967	0.46854	0.52623	0.57096	0.83618
							3322.88	0.55819	0.46532	0.52361	0.56666	0.83397
							3320.95	0.55691	0.46195	0.52085	0.56265	0.83119
							3319.02	0.55559	0.45852	0.518	0.55883	0.82658
							3317.1	0.55415	0.45512	0.51523	0.55505	0.81909
							3315.17	0.55268	0.45191	0.51262	0.55114	0.80882
							3313.24	0.5513	0.44907	0.51027	0.54715	0.7965
							3311.31	0.55014	0.44668	0.50821	0.54331	0.78265
							3309.38	0.54929	0.44463	0.50646	0.53965	0.76755
							3307.45	0.54879	0.44283	0.50487	0.53631	0.75188
							3305.53	0.54857	0.44121	0.50341	0.53336	0.736
							3303.6	0.54838	0.43988	0.50208	0.53074	0.72027
							3301.67	0.54813	0.43893	0.50095	0.52827	0.70581
							3299.74	0.54766	0.43842	0.50004	0.52594	0.69418
							3297.81	0.547	0.4383	0.49939	0.52379	0.68612
							3295.88	0.54622	0.43817	0.49894	0.5219	0.6815
							3293.95	0.5455	0.43793	0.49866	0.52044	0.67993
							3292.03	0.545	0.4377	0.49845	0.51953	0.68126
							3290.1	0.54493	0.4376	0.49821	0.51906	0.68518
							3288.17	0.54547	0.43755	0.49795	0.51906	0.68814
							3286.24	0.5465	0.43749	0.49756	0.51901	0.6911
							3284.31	0.54779	0.43751	0.49712	0.51896	0.69865
							3282.38	0.54907	0.43775	0.4968	0.51886	0.70762
							3280.45	0.55017	0.4384	0.49693	0.51881	0.71749
							3278.53	0.55095	0.43906	0.49772	0.51859	0.72767
							3276.6	0.55158	0.43965	0.49923	0.51844	0.7325
							3274.67	0.5523	0.44155	0.50134	0.51859	0.73796
							3272.74	0.55315	0.4441	0.5038	0.51931	0.74279
							3270.81	0.55402	0.44714	0.50628	0.52087	0.74862
							3268.88	0.55487	0.45044	0.50858	0.52327	0.75436
							3266.95	0.55565	0.45386	0.51069	0.52631	0.75943
							3265.03	0.55644	0.45739	0.51275	0.5297	0.7699
							3263.1	0.55735	0.46104	0.51487	0.53317	0.77993
							3261.17	0.55851	0.46469	0.51704	0.53663	0.78938
							3259.24	0.55985	0.46835	0.51928	0.54017	0.79798
							3257.31	0.56117	0.46876	0.5216	0.54396	0.80595
							3255.38	0.5622	0.4691	0.52393	0.54784	0.81386
							3253.45	0.56293	0.47272	0.52628	0.55161	0.82174
							3251.53	0.56355	0.47664	0.52855	0.5551	0.82658
							3249.6	0.56437	0.48021	0.53072	0.55831	0.8337
							3247.67	0.56537	0.48346	0.53163	0.56128	0.84031
							3245.74	0.5665	0.48651	0.53257	0.56411	0.84626
							3243.81	0.56772	0.48946	0.53416	0.567	0.852
							3241.88	0.56882	0.49235	0.53562	0.56982	0.85798
							3239.95	0.56963	0.4951	0.53706	0.57235	0.8645
							3238.03	0.57023	0.49753	0.5387	0.57445	0.86797
							3236.1	0.57073	0.4996	0.54071	0.57626	0.87129
							3234.17	0.57136	0.50152	0.54309	0.57807	0.8734
							3232.24	0.57211	0.50357	0.54552	0.58007	0.87778
							3230.31	0.57292	0.50585	0.54766	0.58235	0.88059
							3228.38	0.57386	0.50836	0.54946	0.5848	0.88358
							3226.45	0.57493	0.51102	0.55105	0.58722	0.88605
							3224.53	0.57609	0.51362	0.55249	0.58943	0.88874
							3222.6	0.57744	0.51592	0.5539	0.59136	0.89342
							3220.67	0.57891	0.51799	0.55547	0.59311	0.89789
							3218.74	0.58048	0.51994	0.55735	0.5948	0.9023
							3216.81	0.58208	0.5219	0.55938	0.59653	0.90643
							3214.88	0.58358	0.52393	0.56152	0.59846	0.91036
							3212.95	0.58499	0.52612	0.56382	0.60051	0.91404
							3211.03	0.58628	0.52847	0.56638	0.60259	0.91718
							3209.1	0.58759	0.53094	0.56896	0.6047	0.91987
							3207.17	0.58916	0.53351	0.5715	0.60688	0.92262
							3205.24	0.59098	0.53611	0.57392	0.60913	0.92536
							3203.31	0.59295	0.53877	0.5762	0.61145	0.92835
							3201.38	0.59509	0.54143	0.57834	0.61386	0.93155
							3199.46	0.5974	0.54416	0.5805	0.61628	0.93488
							3197.53	0.59972	0.54696	0.5829	0.61856	0.93808
							3195.6	0.60201	0.54973	0.58557	0.62076	0.94103
							3193.67	0.60439	0.55246	0.58841	0.62301	0.94381
							3191.74	0.60687	0.55522	0.58988	0.62541	0.94635
							3189.81	0.60938	0.55807	0.59113	0.62796	0.94858
							3187.88	0.61185	0.56111	0.59272	0.63059	0.95106
							3185.96	0.61436	0.56422	0.59431	0.63319	0.95393
							3184.03	0.6169	0.56737	0.59732	0.63574	0.95673
							3182.1	0.61944	0.57055	0.59867	0.63826	0.95927
							3180.17	0.62195	0.57381	0.60175	0.64088	0.96163
							3178.24	0.62439	0.57719	0.60335	0.64368	0.96398
							3176.31	0.62665	0.58071	0.60648	0.64655	0.96637
							3174.38	0.62884	0.58432	0.60961	0.64945	0.96869
							3172.46	0.63104	0.58793	0.61262	0.65232	0.97092
							3170.53	0.63348	0.5914	0.61559	0.65509	0.97298
							3168.6	0.63618	0.59477	0.61867	0.65779	0.97473
							3166.67	0.63906	0.59807	0.62181	0.66046	0.9763
							3164.74	0.64185	0.60143	0.62496	0.66316	0.97793
							3162.81	0.64423	0.60493	0.62812	0.66583	0.97959
							3160.88	0.64618	0.60842	0.63118	0.66841	0.98104
							3158.96	0.648	0.61184	0.63402	0.67073	0.98225
							3157.03	0.64994	0.61507	0.63669	0.67291	0.98333
							3155.1	0.6521	0.61819	0.63938	0.67514	0.98424
							3153.17	0.65436	0.62124	0.6423	0.67749	0.9849
							3151.24	0.65671	0.62438	0.64551	0.68009	0.98578
							3149.31	0.659	0.62766	0.64893	0.68294	0.9872
							3147.38	0.661	0.6311	0.65235	0.68586	0.98865
							3145.46	0.66263	0.63452	0.65543	0.68853	0.98983
							3143.53	0.66401	0.63771	0.65804	0.69078	0.99064
							3141.6	0.6653	0.64058	0.66044	0.69276	0.99097
							3139.67	0.66633	0.64326	0.66292	0.69474	0.99136
							3137.74	0.66705	0.64596	0.66556	0.69677	0.99242
							3135.81	0.66774	0.64865	0.66828	0.6988	0.99369
							3133.88	0.66859	0.65133	0.67097	0.70086	0.9945
							3131.96	0.6694	0.65403	0.6735	0.70296	0.99514
							3130.03	0.67009	0.65669	0.6758	0.70497	0.99604
							3128.1	0.67075	0.65918	0.67773	0.7067	0.99707
							3126.17	0.67144	0.66138	0.67935	0.70818	0.99789
							3124.24	0.67194	0.66332	0.68078	0.70947	0.9981
							3122.31	0.67213	0.66501	0.68204	0.71046	0.99792
							3120.38	0.67216	0.66639	0.68311	0.71123	0.99764
							3118.46	0.6721	0.66748	0.68415	0.71194	0.99734
							3116.53	0.67182	0.66846	0.68525	0.71276	0.99677
							3114.6	0.67119	0.66951	0.68629	0.71355	0.99598
							3112.67	0.67028	0.67052	0.68723	0.71422	0.99529
							3110.74	0.66912	0.67135	0.68812	0.71487	0.99447
							3108.81	0.66777	0.67213	0.68901	0.71546	0.99381
							3106.88	0.6663	0.67285	0.68968	0.71581	0.9942
							3104.96	0.66502	0.67335	0.68995	0.71581	0.99532
							3103.03	0.66408	0.67359	0.69002	0.71573	0.99565
							3101.1	0.66339	0.67365	0.69	0.71563	0.99484
							3099.17	0.66282	0.67352	0.68976	0.71529	0.99405
							3097.24	0.66245	0.67299	0.68929	0.71454	0.99387
							3095.31	0.66229	0.67202	0.68861	0.71331	0.99309
							3093.39	0.66229	0.67057	0.68765	0.71152	0.99046
							3091.46	0.66238	0.6686	0.68603	0.70915	0.98641
							3089.53	0.66248	0.6663	0.68397	0.70645	0.9824
							3087.6	0.6626	0.66423	0.68201	0.70407	0.9798
							3085.67	0.66288	0.66279	0.68055	0.70237	0.97871
							3083.74	0.66357	0.66195	0.67966	0.70138	0.97832
							3081.81	0.66467	0.66176	0.67932	0.70103	0.97751
							3079.89	0.66599	0.6622	0.67953	0.7013	0.97591
							3077.96	0.6673	0.66313	0.6801	0.70207	0.97419
							3076.03	0.6685	0.66413	0.68076	0.70301	0.9731
							3074.1	0.66959	0.66486	0.68112	0.70368	0.97243
							3072.17	0.67069	0.66514	0.68102	0.70383	0.9708
							3070.24	0.67197	0.66493	0.6805	0.70326	0.96712
							3068.31	0.67364	0.66432	0.67992	0.70212	0.96241
							3066.39	0.67555	0.66381	0.67971	0.70093	0.95948
							3064.46	0.67755	0.66377	0.68005	0.70016	0.95996
							3062.53	0.67972	0.66434	0.68086	0.70001	0.9628
							3060.6	0.68213	0.66554	0.68206	0.70049	0.9657
							3058.67	0.6847	0.66733	0.68355	0.70155	0.967
							3056.74	0.68733	0.66968	0.68525	0.70318	0.96658
							3054.81	0.68994	0.67261	0.68726	0.70536	0.96567
							3052.89	0.69247	0.67606	0.68974	0.70816	0.96543
							3050.96	0.69498	0.6799	0.69269	0.71147	0.96618
							3049.03	0.6974	0.68383	0.69585	0.71501	0.96775
							3047.1	0.69981	0.68763	0.69895	0.71843	0.96929
							3045.17	0.70225	0.69124	0.70198	0.72157	0.97014
							3043.24	0.7046	0.69453	0.70493	0.72435	0.97023
							3041.31	0.70674	0.69711	0.70757	0.72637	0.9699
							3039.39	0.70868	0.69861	0.70958	0.72727	0.96902
							3037.46	0.7105	0.69893	0.71073	0.72682	0.96618
							3035.53	0.71225	0.69827	0.71115	0.72524	0.96057
							3033.6	0.71388	0.69718	0.7113	0.72308	0.95344
							3031.67	0.71551	0.69641	0.71162	0.72108	0.94653
							3029.74	0.71721	0.69679	0.7125	0.72016	0.94137
							3027.81	0.7189	0.69895	0.71441	0.72105	0.9401
							3025.89	0.7205	0.70283	0.71736	0.7239	0.94369
							3023.96	0.72191	0.70796	0.72101	0.72826	0.95112
							3022.03	0.72297	0.71375	0.72501	0.73355	0.95963
							3020.1	0.72347	0.71967	0.72916	0.73917	0.96679
							3018.17	0.72338	0.72524	0.73321	0.74464	0.97195
							3016.24	0.72291	0.73005	0.73689	0.74944	0.97566
							3014.31	0.72222	0.73402	0.74012	0.75333	0.97835
							3012.39	0.72141	0.73724	0.74305	0.75642	0.9798
							3010.46	0.72056	0.73981	0.74558	0.75882	0.98016
							3008.53	0.71981	0.74177	0.74754	0.76061	0.98034
							3006.6	0.71893	0.74323	0.7489	0.76189	0.98155
							3004.67	0.71758	0.74425	0.74976	0.76278	0.98394
							3002.74	0.71579	0.74496	0.75028	0.7635	0.98696
							3000.82	0.71376	0.74547	0.75065	0.76417	0.98989
							2998.89	0.71172	0.74589	0.75088	0.76484	0.992
							2996.96	0.70993	0.74619	0.75104	0.76548	0.99312
							2995.03	0.70862	0.7464	0.75104	0.7661	0.99333
							2993.1	0.70783	0.74653	0.75088	0.76667	0.99312
							2991.17	0.7073	0.74657	0.75057	0.76709	0.99354
							2989.24	0.7067	0.74638	0.75007	0.76724	0.99441
							2987.32	0.70586	0.74585	0.74934	0.76702	0.99478
							2985.39	0.70476	0.74496	0.74835	0.76647	0.99463
							2983.46	0.70351	0.74378	0.7471	0.76563	0.99441
							2981.53	0.70222	0.74245	0.74571	0.76462	0.99454
							2979.6	0.70106	0.74116	0.74435	0.76355	0.99532
							2977.67	0.70006	0.74009	0.74323	0.76264	0.99662
							2975.74	0.69915	0.73941	0.74245	0.76207	0.99777
							2973.82	0.6984	0.73901	0.74198	0.76182	0.99822
							2971.89	0.69777	0.73871	0.74161	0.76172	0.9981
							2969.96	0.6973	0.73835	0.74114	0.76165	0.99798
							2968.03	0.69686	0.73787	0.74057	0.76152	0.99728
							2966.1	0.6963	0.73728	0.73984	0.76125	0.99601
							2964.17	0.69561	0.73666	0.73905	0.76088	0.99444
							2962.24	0.69476	0.7362	0.73845	0.76056	0.99272
							2960.32	0.69379	0.73597	0.73809	0.76043	0.99079
							2958.39	0.69276	0.73593	0.73793	0.76043	0.98819
							2956.46	0.69172	0.73612	0.73798	0.76051	0.98487
							2954.53	0.69059	0.73645	0.73809	0.76056	0.98161
							2952.6	0.68943	0.73669	0.73804	0.76048	0.97932
							2950.67	0.6884	0.73669	0.73783	0.76016	0.97832
							2948.74	0.68771	0.73639	0.73749	0.75969	0.97769
							2946.82	0.68752	0.73584	0.73712	0.75917	0.97651
							2944.89	0.6878	0.73504	0.73665	0.75865	0.97533
							2942.96	0.68837	0.73409	0.73613	0.75806	0.97467
							2941.03	0.68912	0.73326	0.73569	0.75739	0.97443
							2939.1	0.69003	0.73255	0.73535	0.75677	0.97446
							2937.17	0.69147	0.73183	0.73506	0.75605	0.97476
							2935.24	0.69385	0.73101	0.73472	0.75516	0.97506
							2933.32	0.69736	0.73031	0.73456	0.75432	0.97488
							2931.39	0.702	0.72999	0.73477	0.75395	0.97431
							2929.46	0.70736	0.7302	0.73558	0.7542	0.974
							2927.53	0.71291	0.73101	0.73704	0.75499	0.97473
							2925.6	0.71802	0.73248	0.73905	0.75625	0.97615
							2923.67	0.72247	0.73453	0.7414	0.75791	0.97708
							2921.74	0.72614	0.73713	0.74394	0.75974	0.9769
							2919.82	0.72899	0.74032	0.7466	0.76177	0.97576
							2917.89	0.73125	0.74425	0.7495	0.76419	0.974
							2915.96	0.73319	0.74895	0.75276	0.76719	0.97204
							2914.03	0.73498	0.75428	0.75655	0.7708	0.97047
							2912.1	0.73655	0.75992	0.76078	0.77484	0.9702
							2910.17	0.73789	0.76543	0.76514	0.77897	0.97147
							2908.24	0.73905	0.7705	0.76939	0.78288	0.97352
							2906.32	0.73987	0.77501	0.77341	0.78637	0.97548
							2904.39	0.74009	0.77884	0.77701	0.78934	0.97723
							2902.46	0.73993	0.78196	0.77994	0.79164	0.97899
							2900.53	0.73959	0.78447	0.78213	0.79348	0.98047
							2898.6	0.73899	0.78667	0.78391	0.79511	0.98146
							2896.67	0.73808	0.7887	0.78545	0.79672	0.98204
							2894.75	0.73714	0.79053	0.78681	0.79825	0.98282
							2892.82	0.73664	0.79214	0.78806	0.79964	0.98415
							2890.89	0.73686	0.79353	0.78921	0.80085	0.98545
							2888.96	0.73792	0.79457	0.79004	0.80177	0.98626
							2887.03	0.73987	0.79516	0.79046	0.80231	0.98672
							2885.1	0.74241	0.79543	0.79051	0.80256	0.98705
							2883.17	0.74488	0.79545	0.79038	0.80266	0.98756
							2881.25	0.74695	0.79527	0.79004	0.80263	0.98835
							2879.32	0.74874	0.79493	0.78947	0.80241	0.98901
							2877.39	0.75024	0.79469	0.78892	0.80216	0.9891
							2875.46	0.75153	0.79488	0.78874	0.80221	0.98844
							2873.53	0.75253	0.79569	0.78918	0.80266	0.98759
							2871.6	0.75335	0.79719	0.79041	0.8035	0.98771
							2869.67	0.75422	0.79928	0.79242	0.80476	0.98859
							2867.75	0.75557	0.80166	0.7949	0.80622	0.98916
							2865.82	0.75773	0.80384	0.7973	0.80753	0.98937
							2863.89	0.76065	0.80555	0.79934	0.80852	0.98919
							2861.96	0.76391	0.80699	0.80116	0.80942	0.98813
							2860.03	0.76714	0.80834	0.80302	0.81048	0.9865
							2858.1	0.76999	0.80969	0.80503	0.81177	0.98508
							2856.17	0.77237	0.8111	0.8072	0.81323	0.98385
							2854.25	0.77438	0.81265	0.80934	0.81481	0.98252
							2852.32	0.77638	0.81448	0.81137	0.8164	0.98122
							2850.39	0.77845	0.81672	0.81336	0.8181	0.97986
							2848.46	0.7804	0.81942	0.81542	0.82001	0.97868
							2846.53	0.78203	0.82247	0.81746	0.82199	0.97808
							2844.6	0.78334	0.82551	0.81941	0.82389	0.97769
							2842.67	0.78444	0.82829	0.82122	0.82565	0.97696
							2840.75	0.78544	0.83059	0.82276	0.82714	0.97591
							2838.82	0.78651	0.83247	0.82398	0.8283	0.97536
							2836.89	0.78767	0.83416	0.82518	0.82934	0.97594
							2834.96	0.78886	0.83598	0.82672	0.83063	0.97705
							2833.03	0.78983	0.83803	0.82868	0.83229	0.97784
							2831.1	0.79062	0.8401	0.83077	0.83407	0.97829
							2829.17	0.7913	0.84194	0.8326	0.8357	0.97871
							2827.25	0.79203	0.84344	0.83403	0.83706	0.97893
							2825.32	0.7929	0.84468	0.83518	0.83818	0.97893
							2823.39	0.79381	0.84582	0.8361	0.83912	0.97917
							2821.46	0.79463	0.847	0.83698	0.84006	0.97962
							2819.53	0.79522	0.84829	0.83798	0.84107	0.97998
							2817.6	0.79572	0.84952	0.83902	0.84201	0.98031
							2815.67	0.79619	0.85051	0.83991	0.84273	0.98092
							2813.75	0.79673	0.85129	0.84061	0.84328	0.98164
							2811.82	0.79742	0.85211	0.84134	0.84384	0.98231
							2809.89	0.79839	0.85306	0.84223	0.84456	0.98294
							2807.96	0.79958	0.85421	0.84333	0.84548	0.98373
							2806.03	0.8008	0.85547	0.84448	0.84649	0.98493
							2804.1	0.80206	0.85655	0.84539	0.84733	0.98629
							2802.17	0.80344	0.85727	0.84597	0.8478	0.98735
							2800.25	0.80472	0.85775	0.84633	0.84805	0.98816
							2798.32	0.80563	0.8582	0.84672	0.8483	0.98895
							2796.39	0.8061	0.85874	0.84719	0.84857	0.98979
							2794.46	0.80657	0.85936	0.84777	0.84889	0.9907
							2792.53	0.80723	0.8602	0.84865	0.84941	0.9917
							2790.6	0.80814	0.86124	0.84975	0.85013	0.99278
							2788.68	0.80927	0.8624	0.85098	0.851	0.99402
							2786.75	0.81064	0.86367	0.85226	0.85206	0.99541
							2784.82	0.81206	0.86512	0.85372	0.85337	0.99662
							2782.89	0.81325	0.86654	0.85508	0.85459	0.99746
							2780.96	0.81406	0.86751	0.85594	0.85533	0.99801
							2779.03	0.81466	0.86801	0.85636	0.85555	0.9981
							2777.1	0.81525	0.8684	0.85672	0.8557	0.99768
							2775.18	0.81582	0.86899	0.8573	0.85602	0.99692
							2773.25	0.81635	0.86987	0.85808	0.85667	0.99656
							2771.32	0.81679	0.87104	0.85907	0.85766	0.99632
							2769.39	0.81732	0.87243	0.86032	0.85899	0.99526
							2767.46	0.81798	0.87384	0.86155	0.86035	0.99336
							2765.53	0.81873	0.87496	0.86254	0.86139	0.9913
							2763.6	0.81964	0.87583	0.8633	0.86209	0.98976
							2761.68	0.82061	0.87661	0.86395	0.86258	0.98844
							2759.75	0.82149	0.87743	0.86463	0.8631	0.98696
							2757.82	0.82224	0.87824	0.86528	0.8636	0.9856
							2755.89	0.8229	0.87893	0.86581	0.86399	0.98475
							2753.96	0.82365	0.8794	0.86617	0.86421	0.98427
							2752.03	0.82447	0.87982	0.86656	0.86436	0.98382
							2750.1	0.82525	0.88035	0.86709	0.86459	0.98355
							2748.18	0.82591	0.88111	0.86779	0.86501	0.98379
							2746.25	0.82638	0.88212	0.8687	0.86575	0.98451
							2744.32	0.82679	0.88326	0.86978	0.86669	0.98536
							2742.39	0.82735	0.88436	0.87085	0.86766	0.98614
							2740.46	0.82823	0.88531	0.87173	0.86845	0.98687
							2738.53	0.82933	0.88615	0.87254	0.86907	0.98738
							2736.6	0.83052	0.88696	0.87343	0.86966	0.98774
							2734.68	0.83158	0.8878	0.87437	0.87033	0.98826
							2732.75	0.83234	0.88852	0.87515	0.87097	0.98898
							2730.82	0.83277	0.88898	0.87565	0.87139	0.9897
							2728.89	0.83315	0.88924	0.87588	0.87164	0.99022
							2726.96	0.83368	0.88953	0.87607	0.87184	0.99067
							2725.03	0.83437	0.89006	0.87641	0.87223	0.9914
							2723.1	0.83513	0.89091	0.87703	0.87293	0.99242
							2721.18	0.83594	0.89209	0.87795	0.87384	0.99354
							2719.25	0.83676	0.89338	0.87899	0.87483	0.99444
							2717.32	0.83748	0.8945	0.87996	0.87565	0.99505
							2715.39	0.83813	0.8953	0.88071	0.87619	0.99559
							2713.46	0.83879	0.89591	0.88134	0.87664	0.99586
							2711.53	0.83951	0.8965	0.88199	0.87706	0.9955
							2709.6	0.84027	0.89714	0.88265	0.87758	0.99469
							2707.68	0.84096	0.89783	0.88327	0.8782	0.9939
							2705.75	0.84146	0.89851	0.88382	0.87879	0.99354
							2703.82	0.84164	0.89916	0.88434	0.87939	0.99351
							2701.89	0.84158	0.89976	0.88484	0.87996	0.99354
							2699.96	0.84136	0.90033	0.88531	0.88045	0.99351
							2698.03	0.84121	0.90089	0.88583	0.88095	0.99384
							2696.11	0.84127	0.90146	0.88638	0.88142	0.99463
							2694.18	0.84171	0.90206	0.88698	0.88184	0.99562
							2692.25	0.84255	0.90269	0.88763	0.88223	0.99647
							2690.32	0.84362	0.9033	0.88826	0.8826	0.99716
							2688.39	0.84465	0.90379	0.88876	0.88295	0.99774
							2686.46	0.84547	0.90408	0.88894	0.88315	0.99807
							2684.53	0.84603	0.90411	0.88878	0.88317	0.9981
							2682.61	0.84635	0.90398	0.88844	0.8831	0.99801
							2680.68	0.84644	0.90385	0.88818	0.88305	0.99758
							2678.75	0.84644	0.90385	0.88821	0.88305	0.9971
							2676.82	0.84657	0.90417	0.88865	0.88327	0.99689
							2674.89	0.84697	0.90487	0.88951	0.88387	0.99677
							2672.96	0.84763	0.9058	0.89058	0.88466	0.99653
							2671.03	0.84807	0.90666	0.89155	0.88543	0.99635
							2669.11	0.84851	0.90734	0.89231	0.88609	0.99623
							2667.18	0.84901	0.90789	0.89288	0.88659	0.99607
							2665.25	0.84932	0.90831	0.89322	0.88689	0.9958
							2663.32	0.85017	0.9086	0.89345	0.88704	0.99544
							2661.39	0.85052	0.90884	0.89366	0.88718	0.9952
							2659.46	0.85092	0.90919	0.89398	0.88748	0.99529
							2657.53	0.85146	0.90968	0.89439	0.88793	0.99556
							2655.61	0.85233	0.91027	0.895	0.88852	0.99574
							2653.68	0.85271	0.91095	0.89573	0.88921	0.99595
							2651.75	0.85305	0.91169	0.89651	0.88996	0.99635
							2649.82	0.85346	0.91243	0.89721	0.8907	0.99683
							2647.89	0.85384	0.91316	0.89789	0.89134	0.99692
							2645.96	0.85421	0.91376	0.89852	0.89191	0.99692
							2644.03	0.85481	0.91428	0.89909	0.89238	0.99716
							2642.11	0.85541	0.91471	0.89967	0.89285	0.99731
							2640.18	0.85591	0.91513	0.90027	0.8934	0.99695
							2638.25	0.85641	0.91559	0.90095	0.89406	0.99653
							2636.32	0.85678	0.91621	0.90176	0.89483	0.99647
							2634.39	0.8576	0.91695	0.90262	0.89567	0.99659
							2632.46	0.85845	0.91777	0.9034	0.89644	0.99683
							2630.53	0.85926	0.91863	0.90408	0.89713	0.99719
							2628.61	0.86014	0.91956	0.90484	0.89785	0.99743
							2626.68	0.86111	0.92056	0.9057	0.89874	0.99695
							2624.75	0.86174	0.92161	0.90664	0.89966	0.99577
							2622.82	0.8623	0.92267	0.90768	0.90057	0.9945
							2620.89	0.8634	0.92362	0.9087	0.90142	0.99333
							2618.96	0.86434	0.9244	0.90962	0.90218	0.99209
							2617.03	0.86471	0.92499	0.91029	0.9028	0.99091
							2615.11	0.86534	0.92543	0.91082	0.90337	0.99007
							2613.18	0.86594	0.9259	0.91129	0.90394	0.98946
							2611.25	0.8666	0.92647	0.91183	0.90456	0.98892
							2609.32	0.86735	0.9271	0.91241	0.90518	0.98835
							2607.39	0.86772	0.92772	0.91306	0.90577	0.98835
							2605.46	0.86841	0.92833	0.91384	0.90637	0.98925
							2603.53	0.86907	0.92904	0.91465	0.90703	0.99016
							2601.61	0.86967	0.92978	0.91536	0.90768	0.99058
							2599.68	0.8702	0.9304	0.91578	0.9082	0.99097
							2597.75	0.8708	0.93093	0.91604	0.90857	0.99133
							2595.82	0.87149	0.93141	0.9163	0.90889	0.99143
							2593.89	0.87221	0.93185	0.91664	0.90926	0.99161
							2591.96	0.87293	0.93221	0.91711	0.90976	0.99203
							2590.04	0.87359	0.93257	0.91776	0.9103	0.99212
							2588.11	0.87409	0.93301	0.91854	0.91087	0.99158
							2586.18	0.87443	0.93352	0.91933	0.91144	0.99103
							2584.25	0.87468	0.93403	0.92001	0.91189	0.991
							2582.32	0.875	0.93451	0.9205	0.91218	0.99106
							2580.39	0.87543	0.93496	0.92084	0.91238	0.99091
							2578.46	0.87606	0.93546	0.92105	0.91273	0.99094
							2576.54	0.87685	0.93603	0.92118	0.91322	0.99136
							2574.61	0.87722	0.93661	0.92131	0.91374	0.99203
							2572.68	0.87791	0.93724	0.92162	0.91429	0.99266
							2570.75	0.87848	0.93791	0.92223	0.91488	0.99297
							2568.82	0.87885	0.93853	0.92303	0.91547	0.993
							2566.89	0.87904	0.93905	0.92382	0.91594	0.99312
							2564.96	0.87935	0.93941	0.92444	0.91639	0.99342
							2563.04	0.87989	0.93967	0.92489	0.91689	0.99357
							2561.11	0.88051	0.9399	0.9252	0.91733	0.99333
							2559.18	0.88105	0.94017	0.92544	0.91755	0.99278
							2557.25	0.88142	0.94049	0.9257	0.91775	0.99164
							2555.32	0.8817	0.94087	0.92604	0.91812	0.98976
							2553.39	0.88189	0.94134	0.92651	0.91867	0.98762
							2551.46	0.88202	0.94184	0.92698	0.91919	0.98563
							2549.54	0.88202	0.94218	0.92724	0.91953	0.98412
							2547.61	0.88195	0.94233	0.92739	0.91968	0.98321
							2545.68	0.88205	0.94235	0.9275	0.91966	0.98249
							2543.75	0.88227	0.94233	0.9276	0.91956	0.98191
							2541.82	0.88268	0.94235	0.92771	0.91961	0.98204
							2539.89	0.88333	0.94248	0.92792	0.9199	0.98252
							2537.96	0.88415	0.94275	0.92828	0.92035	0.98297
							2536.04	0.88478	0.94307	0.92867	0.92067	0.98339
							2534.11	0.88506	0.94338	0.92899	0.92077	0.98391
							2532.18	0.88525	0.94374	0.92933	0.92082	0.98406
							2530.25	0.88556	0.94417	0.92972	0.92102	0.98379
							2528.32	0.886	0.94461	0.93011	0.92127	0.98367
							2526.39	0.88619	0.94495	0.93037	0.92156	0.98382
							2524.46	0.88656	0.94516	0.93061	0.92186	0.98388
							2522.54	0.88691	0.94529	0.93084	0.92221	0.98373
							2520.61	0.88722	0.94539	0.93115	0.92248	0.98361
							2518.68	0.88757	0.94554	0.93152	0.92278	0.98385
							2516.75	0.88804	0.94585	0.93191	0.9232	0.98487
							2514.82	0.88857	0.94632	0.93225	0.92374	0.98644
							2512.89	0.88901	0.9468	0.93238	0.92424	0.98789
							2510.96	0.8892	0.94712	0.9323	0.92458	0.98922
							2509.04	0.88923	0.94733	0.9322	0.92483	0.99064
							2507.11	0.88932	0.94757	0.93238	0.92505	0.99188
							2505.18	0.88948	0.94784	0.93285	0.9252	0.99257
							2503.25	0.8897	0.94816	0.93348	0.9253	0.99275
							2501.32	0.89004	0.94851	0.93405	0.92545	0.99254
							2499.39	0.89039	0.94887	0.93447	0.92567	0.99236
							2497.46	0.89073	0.94919	0.9347	0.92592	0.99254
							2495.54	0.89114	0.94944	0.93484	0.92617	0.99236
							2493.61	0.89158	0.94957	0.93497	0.92646	0.99155
							2491.68	0.89211	0.9497	0.9352	0.92676	0.99079
							2489.75	0.89267	0.94991	0.93549	0.92698	0.99025
							2487.82	0.89318	0.95016	0.9358	0.92718	0.98992
							2485.89	0.89362	0.9504	0.93609	0.92733	0.98983
							2483.97	0.89405	0.95063	0.93638	0.92743	0.98998
							2482.04	0.89443	0.95084	0.93664	0.92753	0.99034
							2480.11	0.89468	0.95101	0.93679	0.92763	0.99046
							2478.18	0.89484	0.95115	0.93677	0.92768	0.99013
							2476.25	0.89499	0.95132	0.93666	0.92773	0.98992
							2474.32	0.89509	0.95151	0.93651	0.9278	0.99043
							2472.39	0.89496	0.95168	0.9364	0.9279	0.99136
							2470.47	0.89477	0.95177	0.93645	0.92802	0.99224
							2468.54	0.89468	0.95181	0.93674	0.92817	0.99272
							2466.61	0.89465	0.95177	0.93713	0.92837	0.9926
							2464.68	0.89471	0.95173	0.93739	0.92849	0.99209
							2462.75	0.89487	0.9517	0.93747	0.92832	0.99179
							2460.82	0.89509	0.95164	0.93742	0.92792	0.99191
							2458.89	0.89512	0.95147	0.93732	0.9275	0.99221
							2456.97	0.89499	0.9512	0.93716	0.92723	0.99236
							2455.04	0.89481	0.95092	0.93705	0.92718	0.9926
							2453.11	0.89474	0.95077	0.93705	0.9274	0.99318
							2451.18	0.89484	0.9508	0.93705	0.92768	0.99387
							2449.25	0.89499	0.95097	0.937	0.92787	0.99441
							2447.32	0.89518	0.95118	0.93695	0.9279	0.99466
							2445.39	0.89534	0.95135	0.93687	0.92792	0.99493
							2443.47	0.8954	0.95149	0.93687	0.928	0.99556
							2441.54	0.89537	0.95153	0.93692	0.92822	0.99653
							2439.61	0.89528	0.95154	0.937	0.92862	0.99749
							2437.68	0.89534	0.95158	0.93708	0.92904	0.99783
							2435.75	0.89559	0.95173	0.93716	0.92936	0.99755
							2433.82	0.89587	0.95194	0.93726	0.92956	0.99743
							2431.89	0.89615	0.9521	0.93739	0.92968	0.99777
							2429.97	0.89647	0.95223	0.93747	0.92978	0.99822
							2428.04	0.89666	0.95234	0.93755	0.92981	0.99846
							2426.11	0.89672	0.95246	0.93766	0.92985	0.99822
							2424.18	0.89666	0.95251	0.93779	0.92988	0.99789
							2422.25	0.89669	0.95253	0.93789	0.92995	0.99819
							2420.32	0.89684	0.95263	0.93802	0.93008	0.99879
							2418.39	0.89706	0.95274	0.93815	0.93028	0.99882
							2416.47	0.89725	0.95284	0.93828	0.93042	0.99843
							2414.54	0.89741	0.95293	0.93839	0.93057	0.99837
							2412.61	0.89756	0.95304	0.93852	0.93072	0.99849
							2410.68	0.89775	0.95314	0.93865	0.93087	0.99822
							2408.75	0.89791	0.95323	0.93878	0.93102	0.99789
							2406.82	0.89807	0.95333	0.93891	0.93117	0.99755
							2404.89	0.89825	0.95342	0.93904	0.93132	0.9971
							2402.97	0.89841	0.95354	0.93914	0.93146	0.99689
							2401.04	0.89857	0.95363	0.93927	0.93161	0.99704
							2399.11	0.89876	0.95373	0.9394	0.93176	0.99614
							2397.18	0.89891	0.95382	0.93953	0.93191	0.99632
							2395.25	0.8991	0.95392	0.93967	0.93206	0.99707
							2393.32	0.89926	0.95401	0.9398	0.93221	0.99771
							2391.39	0.89941	0.95413	0.9399	0.93235	0.99807
							2389.47	0.8996	0.95422	0.94003	0.9325	0.9981
							2387.54	0.89976	0.95432	0.94016	0.93265	0.99795
							2385.61	0.89992	0.95441	0.94029	0.9328	0.9974
							2383.68	0.9001	0.95451	0.94042	0.93295	0.99635
							2381.75	0.90026	0.95462	0.94055	0.93312	0.99463
							2379.82	0.90042	0.95472	0.94066	0.93327	0.992
							2377.9	0.9006	0.95481	0.94079	0.93342	0.98856
							2375.97	0.90076	0.95491	0.94092	0.93357	0.98448
							2374.04	0.90092	0.955	0.94105	0.93372	0.98047
							2372.11	0.90111	0.95512	0.94118	0.93386	0.9763
							2370.18	0.90126	0.95521	0.94128	0.93401	0.97213
							2368.25	0.90145	0.95531	0.94141	0.93416	0.97041
							2366.32	0.90161	0.9554	0.94155	0.93431	0.96857
							2364.4	0.90176	0.9555	0.94168	0.93446	0.96911
							2362.47	0.90195	0.95561	0.94181	0.93461	0.9705
							2360.54	0.90211	0.9557	0.94194	0.93476	0.97014
							2358.61	0.90227	0.9558	0.94204	0.9349	0.97262
							2356.68	0.90245	0.95589	0.94217	0.93505	0.97455
							2354.75	0.90261	0.95599	0.9423	0.9352	0.97627
							2352.82	0.90277	0.9561	0.94243	0.93535	0.97844
							2350.9	0.90296	0.9562	0.94256	0.9355	0.97784
							2348.97	0.90311	0.95629	0.94269	0.93565	0.97527
							2347.04	0.90327	0.95639	0.9428	0.9358	0.97983
							2345.11	0.90346	0.95648	0.94293	0.93594	0.97874
							2343.18	0.90361	0.95658	0.94306	0.93609	0.97174
							2341.25	0.9038	0.95669	0.94319	0.93624	0.96869
							2339.32	0.90396	0.95679	0.94332	0.93639	0.96748
							2337.4	0.90412	0.95688	0.94345	0.93654	0.96727
							2335.47	0.9043	0.95698	0.94356	0.93669	0.96836
							2333.54	0.90446	0.95707	0.94369	0.93683	0.96815
							2331.61	0.90462	0.95719	0.94382	0.93698	0.96908
							2329.68	0.90481	0.95728	0.94395	0.93713	0.96951
							2327.75	0.90496	0.95738	0.94408	0.93728	0.97059
							2325.82	0.90512	0.95747	0.94421	0.93743	0.96984
							2323.9	0.90531	0.95757	0.94431	0.93758	0.97071
							2321.97	0.90546	0.95768	0.94444	0.93773	0.97252
							2320.04	0.90562	0.95777	0.94457	0.93787	0.97606
							2318.11	0.90581	0.95787	0.9447	0.93802	0.97808
							2316.18	0.90596	0.95796	0.94483	0.93817	0.9801
							2314.25	0.90615	0.95806	0.94494	0.93834	0.98222
							2312.32	0.90631	0.95817	0.94507	0.93849	0.98358
							2310.4	0.90647	0.95827	0.9452	0.93864	0.98475
							2308.47	0.90665	0.95836	0.94533	0.93879	0.98599
							2306.54	0.90681	0.95846	0.94546	0.93894	0.9878
							2304.61	0.90697	0.95855	0.94559	0.93909	0.98943
							2302.68	0.90716	0.95867	0.9457	0.93924	0.99058
							2300.75	0.90731	0.95876	0.94583	0.93938	0.99118
							2298.82	0.90747	0.95886	0.94596	0.93953	0.99146
							2296.9	0.90766	0.95895	0.94609	0.93968	0.9917
							2294.97	0.90781	0.95905	0.94622	0.93983	0.99173
							2293.04	0.90797	0.95916	0.94635	0.93998	0.99146
							2291.11	0.90816	0.95926	0.94645	0.94013	0.99143
							2289.18	0.90832	0.95935	0.94658	0.94028	0.99185
							2287.25	0.9085	0.95945	0.94671	0.94042	0.99263
							2285.33	0.90866	0.95954	0.94684	0.94057	0.99354
							2283.4	0.90882	0.95964	0.94698	0.94072	0.99402
							2281.47	0.90901	0.95975	0.94708	0.94087	0.99414
							2279.54	0.90916	0.95985	0.94721	0.94102	0.99441
							2277.61	0.90932	0.95994	0.94734	0.94117	0.99526
							2275.68	0.90951	0.96003	0.94747	0.94131	0.99659
							2273.75	0.90966	0.96013	0.9476	0.94146	0.99768
							2271.83	0.90982	0.96024	0.94773	0.94161	0.9981
							2269.9	0.91001	0.96034	0.94784	0.94176	0.99801
							2267.97	0.91017	0.96043	0.94797	0.94191	0.99774
							2266.04	0.91032	0.96053	0.9481	0.94206	0.99731
							2264.11	0.91051	0.96062	0.94823	0.94221	0.99671
							2262.18	0.91067	0.96074	0.94836	0.94235	0.99623
							2260.25	0.91085	0.96083	0.94849	0.9425	0.99604
							2258.33	0.91098	0.96095	0.94859	0.94268	0.99568
							2256.4	0.91117	0.96104	0.94865	0.94285	0.99544
							2254.47	0.91136	0.9611	0.94878	0.94297	0.99574
							2252.54	0.91158	0.96116	0.94906	0.943	0.99626
							2250.61	0.91186	0.96123	0.94948	0.9429	0.99644
							2248.68	0.91208	0.96127	0.95008	0.94273	0.99614
							2246.75	0.91214	0.96121	0.95076	0.94258	0.9971
							2244.83	0.91227	0.96104	0.95131	0.94255	0.9981
							2242.9	0.91255	0.96074	0.95152	0.94268	0.9981
							2240.97	0.91283	0.9603	0.95136	0.94297	0.99734
							2239.04	0.91308	0.9599	0.95115	0.94339	0.99695
							2237.11	0.91314	0.95977	0.95097	0.94379	0.99698
							2235.18	0.91289	0.95996	0.95084	0.94414	0.99698
							2233.25	0.91233	0.96038	0.95092	0.94446	0.99698
							2231.33	0.91183	0.96095	0.95113	0.94468	0.99689
							2229.4	0.91189	0.96163	0.95123	0.9448	0.99626
							2227.47	0.9127	0.96222	0.95107	0.94498	0.99514
							2225.54	0.91396	0.96254	0.95092	0.9452	0.99444
							2223.61	0.91543	0.96271	0.95092	0.94552	0.99469
							2221.68	0.91678	0.96275	0.951	0.94597	0.99478
							2219.75	0.91737	0.96269	0.95094	0.94666	0.99393
							2217.83	0.91716	0.96268	0.95092	0.9474	0.99284
							2215.9	0.91656	0.96288	0.95105	0.94797	0.992
							2213.97	0.91615	0.96325	0.95115	0.9481	0.99143
							2212.04	0.91615	0.96353	0.95123	0.94787	0.99136
							2210.11	0.91643	0.96368	0.95141	0.94745	0.99161
							2208.18	0.91703	0.96372	0.95186	0.94711	0.99179
							2206.25	0.91781	0.96359	0.95246	0.94721	0.9917
							2204.33	0.91835	0.96336	0.95298	0.94765	0.99118
							2202.4	0.91844	0.96344	0.95337	0.94815	0.99049
							2200.47	0.91841	0.96393	0.95369	0.94827	0.99052
							2198.54	0.91847	0.96446	0.95384	0.94782	0.9907
							2196.61	0.9186	0.96475	0.95379	0.94708	0.98919
							2194.68	0.91879	0.96488	0.95369	0.94656	0.98684
							2192.75	0.91916	0.96495	0.95376	0.94654	0.98644
							2190.83	0.91966	0.96475	0.95413	0.94708	0.98816
							2188.9	0.92032	0.96442	0.95476	0.94812	0.98979
							2186.97	0.92117	0.9645	0.95559	0.94943	0.99016
							2185.04	0.92198	0.96499	0.95635	0.95057	0.99013
							2183.11	0.9227	0.96549	0.95679	0.95119	0.99043
							2181.18	0.92339	0.96596	0.95703	0.95159	0.98986
							2179.26	0.92396	0.96666	0.95747	0.95213	0.98819
							2177.33	0.92424	0.96742	0.95818	0.95273	0.98696
							2175.4	0.92443	0.96765	0.95898	0.95315	0.9869
							2173.47	0.92462	0.96729	0.95979	0.95354	0.98765
							2171.54	0.92474	0.96689	0.96055	0.95406	0.98822
							2169.61	0.92462	0.96672	0.9611	0.95436	0.98813
							2167.68	0.92455	0.96695	0.9611	0.95436	0.98786
							2165.76	0.92549	0.96799	0.9612	0.9552	0.98735
							2163.83	0.92816	0.97003	0.9623	0.9577	0.98717
							2161.9	0.93195	0.9725	0.96418	0.96112	0.98946
							2159.97	0.93552	0.97462	0.96606	0.96411	0.9945
							2158.04	0.93772	0.97582	0.96726	0.96594	0.9981
							2156.11	0.93816	0.97591	0.9676	0.96612	0.99798
							2154.18	0.93678	0.975	0.96703	0.96441	0.99571
							2152.26	0.93392	0.97345	0.96543	0.96151	0.99312
							2150.33	0.93107	0.97181	0.9634	0.95894	0.99133
							2148.4	0.92957	0.97033	0.9616	0.95755	0.99152
							2146.47	0.9291	0.96913	0.95995	0.95678	0.99173
							2144.54	0.92866	0.96832	0.95836	0.95597	0.98998
							2142.61	0.92797	0.96767	0.957	0.9549	0.98771
							2140.68	0.92725	0.96695	0.95619	0.95374	0.98614
							2138.76	0.92662	0.96621	0.95603	0.95265	0.98512
							2136.83	0.92584	0.96566	0.95606	0.95171	0.98557
							2134.9	0.92493	0.96537	0.95585	0.95102	0.98723
							2132.97	0.92399	0.96516	0.9553	0.9506	0.98762
							2131.04	0.92286	0.96488	0.95439	0.95023	0.98602
							2129.11	0.92148	0.96448	0.95327	0.94956	0.98394
							2127.18	0.92016	0.96389	0.9522	0.94879	0.98237
							2125.26	0.91916	0.96302	0.95139	0.94815	0.98131
							2123.33	0.91838	0.96197	0.95076	0.9475	0.98062
							2121.4	0.91766	0.96097	0.95006	0.94661	0.97998
							2119.47	0.91697	0.96021	0.94933	0.9457	0.97908
							2117.54	0.91618	0.95977	0.94878	0.9451	0.9779
							2115.61	0.91531	0.95962	0.94867	0.94476	0.97687
							2113.68	0.91474	0.95975	0.94906	0.94453	0.97675
							2111.76	0.91468	0.96015	0.94972	0.94463	0.97723
							2109.83	0.91509	0.9606	0.95026	0.9451	0.97723
							2107.9	0.91556	0.96097	0.95058	0.94577	0.97681
							2105.97	0.91606	0.96123	0.95073	0.94624	0.97678
							2104.04	0.91659	0.96148	0.95094	0.94664	0.97736
							2102.11	0.91716	0.96178	0.95136	0.94716	0.97766
							2100.18	0.91794	0.96214	0.95207	0.94777	0.9772
							2098.26	0.91897	0.96256	0.95298	0.9482	0.97696
							2096.33	0.92001	0.96302	0.95384	0.94842	0.97742
							2094.4	0.92073	0.96332	0.95431	0.94862	0.97784
							2092.47	0.92098	0.96342	0.95426	0.94889	0.97757
							2090.54	0.92089	0.96336	0.95384	0.94904	0.97717
							2088.61	0.92076	0.96328	0.9534	0.94901	0.9769
							2086.68	0.92085	0.96338	0.95319	0.94909	0.97597
							2084.76	0.9211	0.96376	0.95327	0.94933	0.97449
							2082.83	0.92142	0.96438	0.95358	0.94968	0.97394
							2080.9	0.92183	0.9652	0.9541	0.95015	0.97443
							2078.97	0.9223	0.96609	0.95473	0.95084	0.97452
							2077.04	0.92289	0.96691	0.95536	0.95188	0.97397
							2075.11	0.92361	0.96759	0.95611	0.95302	0.97334
							2073.19	0.92443	0.96815	0.95705	0.95401	0.9731
							2071.26	0.92512	0.96866	0.95812	0.95468	0.97346
							2069.33	0.9254	0.96929	0.95919	0.95513	0.97431
							2067.4	0.92549	0.97006	0.96011	0.9556	0.97479
							2065.47	0.92568	0.97092	0.96081	0.95624	0.97458
							2063.54	0.92606	0.97175	0.96136	0.95701	0.97449
							2061.61	0.92653	0.97253	0.96183	0.95787	0.97467
							2059.69	0.92693	0.97318	0.96222	0.95867	0.97403
							2057.76	0.92697	0.97337	0.96233	0.95901	0.97252
							2055.83	0.92665	0.97316	0.96235	0.95884	0.97147
							2053.9	0.9265	0.97314	0.96274	0.95854	0.97129
							2051.97	0.927	0.97367	0.9635	0.95847	0.97147
							2050.04	0.92831	0.97477	0.96439	0.95891	0.97216
							2048.11	0.93026	0.97633	0.96538	0.96003	0.9728
							2046.19	0.93236	0.97817	0.96663	0.96178	0.97231
							2044.26	0.93402	0.97994	0.96799	0.96376	0.97156
							2042.33	0.93508	0.98127	0.96901	0.96537	0.97129
							2040.4	0.93612	0.9822	0.96977	0.96634	0.97056
							2038.47	0.93765	0.98311	0.97066	0.96683	0.96963
							2036.54	0.93941	0.98389	0.97162	0.9672	0.96945
							2034.61	0.94082	0.98444	0.97267	0.9676	0.97008
							2032.69	0.94179	0.98484	0.97374	0.96812	0.97071
							2030.76	0.9422	0.98496	0.97468	0.96889	0.97071
							2028.83	0.94201	0.98482	0.97512	0.96978	0.97111
							2026.9	0.9416	0.98467	0.97478	0.9704	0.97262
							2024.97	0.94145	0.98486	0.974	0.97062	0.97461
							2023.04	0.94145	0.98551	0.97358	0.97087	0.97648
							2021.11	0.9411	0.98625	0.97402	0.97134	0.97784
							2019.19	0.9401	0.98682	0.97528	0.97178	0.97956
							2017.26	0.9391	0.98714	0.97676	0.97211	0.98213
							2015.33	0.93903	0.9872	0.97791	0.97245	0.98391
							2013.4	0.94016	0.98724	0.97851	0.97277	0.9846
							2011.47	0.94217	0.98741	0.97877	0.97297	0.9856
							2009.54	0.94424	0.98758	0.97877	0.97322	0.98687
							2007.61	0.94546	0.98765	0.97875	0.97376	0.98708
							2005.69	0.94546	0.9876	0.9788	0.97431	0.98584
							2003.76	0.94433	0.98735	0.97867	0.97443	0.98442
							2001.83	0.9428	0.98693	0.97815	0.97413	0.98376
							1999.9	0.94154	0.98661	0.97734	0.97379	0.98294
							1997.97	0.94088	0.98668	0.97682	0.97374	0.98152
							1996.04	0.9407	0.98693	0.97689	0.97396	0.98068
							1994.11	0.94073	0.98691	0.97708	0.97423	0.98053
							1992.19	0.94104	0.98667	0.97703	0.97443	0.9798
							1990.26	0.94176	0.98649	0.97684	0.97436	0.97887
							1988.33	0.94264	0.98644	0.97645	0.97379	0.97853
							1986.4	0.94311	0.98621	0.97572	0.9727	0.97796
							1984.47	0.94314	0.98604	0.97496	0.97161	0.97672
							1982.54	0.94327	0.98638	0.97488	0.97134	0.97573
							1980.62	0.94386	0.98718	0.97585	0.97196	0.97615
							1978.69	0.94468	0.98819	0.97755	0.9731	0.97877
							1976.76	0.94524	0.98938	0.97953	0.97456	0.98255
							1974.83	0.94565	0.9906	0.98162	0.97626	0.98496
							1972.9	0.94599	0.99145	0.98332	0.97775	0.98581
							1970.97	0.94627	0.99157	0.98394	0.97819	0.98681
							1969.04	0.94674	0.99119	0.98345	0.97767	0.98871
							1967.12	0.94772	0.99081	0.98235	0.97713	0.98983
							1965.19	0.949	0.99039	0.98125	0.97686	0.98847
							1963.26	0.94972	0.98991	0.9805	0.97663	0.9856
							1961.33	0.94938	0.98944	0.98011	0.97639	0.98364
							1959.4	0.94837	0.98889	0.97995	0.97626	0.98345
							1957.47	0.94728	0.98817	0.97987	0.97614	0.98358
							1955.54	0.94634	0.98744	0.97969	0.97579	0.98273
							1953.62	0.94571	0.98682	0.97932	0.9752	0.98173
							1951.69	0.9454	0.98636	0.97877	0.97448	0.98161
							1949.76	0.94527	0.98604	0.97841	0.97376	0.9821
							1947.83	0.94533	0.98594	0.97857	0.97337	0.98264
							1945.9	0.94552	0.98596	0.97891	0.97332	0.98285
							1943.97	0.94571	0.98596	0.97917	0.97349	0.98294
							1942.04	0.94568	0.98604	0.9794	0.97391	0.98394
							1940.12	0.94549	0.98638	0.97974	0.97443	0.98596
							1938.19	0.9454	0.98697	0.97998	0.97473	0.98771
							1936.26	0.94546	0.98762	0.98	0.9747	0.98853
							1934.33	0.94552	0.9882	0.98003	0.97473	0.98907
							1932.4	0.94555	0.98862	0.98016	0.97512	0.98992
							1930.47	0.94571	0.98879	0.98034	0.97579	0.99133
							1928.54	0.94602	0.98883	0.98052	0.97651	0.99293
							1926.62	0.94621	0.98885	0.98078	0.97701	0.99384
							1924.69	0.94637	0.98889	0.98112	0.97711	0.99351
							1922.76	0.94649	0.98885	0.98136	0.97681	0.99269
							1920.83	0.94643	0.98872	0.98139	0.97646	0.99239
							1918.9	0.94612	0.98847	0.98123	0.97626	0.99269
							1916.97	0.9459	0.98819	0.98102	0.97626	0.99297
							1915.04	0.94618	0.988	0.98086	0.97646	0.99278
							1913.12	0.94668	0.988	0.98073	0.97688	0.99227
							1911.19	0.94703	0.98811	0.98068	0.9773	0.99179
							1909.26	0.94721	0.98826	0.98076	0.97762	0.99155
							1907.33	0.94725	0.98841	0.98089	0.97777	0.99164
							1905.4	0.947	0.98855	0.98102	0.97777	0.99203
							1903.47	0.94649	0.98862	0.98123	0.97762	0.9923
							1901.54	0.94621	0.98858	0.98144	0.97733	0.99224
							1899.62	0.94637	0.98839	0.98162	0.97703	0.99215
							1897.69	0.94674	0.98813	0.98157	0.97681	0.99212
							1895.76	0.94715	0.9879	0.98146	0.97673	0.99221
							1893.83	0.9475	0.98779	0.98144	0.97693	0.99266
							1891.9	0.94778	0.98784	0.98159	0.97725	0.99342
							1889.97	0.94784	0.98805	0.98188	0.9776	0.99366
							1888.04	0.94784	0.98828	0.98222	0.9778	0.99312
							1886.12	0.94781	0.98841	0.98256	0.97795	0.99215
							1884.19	0.94784	0.98847	0.98272	0.97812	0.99127
							1882.26	0.94784	0.98858	0.98261	0.97832	0.99091
							1880.33	0.94781	0.98881	0.98248	0.97854	0.99112
							1878.4	0.94787	0.98912	0.98256	0.97896	0.99185
							1876.47	0.94822	0.98946	0.98293	0.97968	0.99293
							1874.55	0.949	0.98988	0.98376	0.98069	0.99414
							1872.62	0.94991	0.99031	0.98494	0.98173	0.99517
							1870.69	0.95069	0.99067	0.98611	0.98267	0.99598
							1868.76	0.95126	0.991	0.98695	0.98342	0.99671
							1866.83	0.95151	0.99134	0.98736	0.98391	0.99749
							1864.9	0.95151	0.99168	0.98742	0.98416	0.99801
							1862.97	0.95142	0.99191	0.98731	0.98433	0.9981
							1861.05	0.95132	0.9921	0.98721	0.98468	0.9981
							1859.12	0.95129	0.99235	0.98742	0.98517	0.99807
							1857.19	0.95113	0.99261	0.98783	0.98557	0.99792
							1855.26	0.95098	0.9928	0.98825	0.98584	0.99771
							1853.33	0.9511	0.99286	0.98862	0.98616	0.99777
							1851.4	0.95154	0.99284	0.98911	0.98654	0.99813
							1849.47	0.95232	0.99286	0.98961	0.98691	0.99834
							1847.55	0.9532	0.9929	0.9899	0.98728	0.99828
							1845.62	0.95392	0.99278	0.98995	0.98757	0.99846
							1843.69	0.95433	0.99288	0.98995	0.98772	0.99852
							1841.76	0.95446	0.9931	0.98984	0.9877	0.99846
							1839.83	0.95433	0.99337	0.98961	0.98765	0.99822
							1837.9	0.95408	0.99358	0.9894	0.98775	0.99774
							1835.97	0.95389	0.99364	0.98945	0.98805	0.99698
							1834.05	0.95408	0.99356	0.98969	0.98847	0.99626
							1832.12	0.95452	0.99341	0.98982	0.98899	0.99586
							1830.19	0.95511	0.99331	0.98997	0.98951	0.99595
							1828.26	0.95568	0.99328	0.99003	0.98978	0.99641
							1826.33	0.95602	0.99326	0.9899	0.98983	0.99674
							1824.4	0.95612	0.99324	0.98971	0.98968	0.99629
							1822.47	0.95596	0.99318	0.98956	0.98953	0.99475
							1820.55	0.95587	0.99312	0.98948	0.98951	0.99263
							1818.62	0.95596	0.99307	0.98945	0.98953	0.99043
							1816.69	0.95621	0.9931	0.98943	0.98955	0.98816
							1814.76	0.95662	0.99326	0.98932	0.98946	0.98599
							1812.83	0.9569	0.9935	0.98911	0.98923	0.98499
							1810.9	0.95699	0.99371	0.98888	0.98891	0.98581
							1808.97	0.95699	0.99386	0.98872	0.98861	0.98762
							1807.05	0.95706	0.99404	0.98867	0.98847	0.98913
							1805.12	0.95715	0.99428	0.98872	0.98856	0.98986
							1803.19	0.95728	0.99459	0.9888	0.98886	0.99034
							1801.26	0.9574	0.99495	0.98888	0.98928	0.99112
							1799.33	0.95746	0.99531	0.98903	0.98983	0.99218
							1797.4	0.95743	0.99559	0.98932	0.99047	0.99327
							1795.47	0.9574	0.99569	0.98971	0.99104	0.99438
							1793.55	0.95743	0.99565	0.99011	0.99149	0.99541
							1791.62	0.95762	0.99559	0.99037	0.99186	0.99601
							1789.69	0.95793	0.99557	0.99047	0.99215	0.99632
							1787.76	0.95828	0.99565	0.99047	0.99245	0.99656
							1785.83	0.95853	0.99576	0.99034	0.9928	0.99686
							1783.9	0.95866	0.9958	0.99026	0.99324	0.99698
							1781.97	0.95869	0.99571	0.99034	0.99366	0.99719
							1780.05	0.95878	0.99544	0.99055	0.99396	0.99725
							1778.12	0.959	0.99512	0.99065	0.99423	0.9974
							1776.19	0.95928	0.99466	0.99073	0.99443	0.99774
							1774.26	0.95953	0.99415	0.99084	0.99451	0.99798
							1772.33	0.95972	0.99375	0.99094	0.99453	0.9981
							1770.4	0.95982	0.99341	0.99102	0.99463	0.99801
							1768.48	0.95982	0.99314	0.9911	0.99478	0.99749
							1766.55	0.95975	0.99295	0.99107	0.9948	0.99674
							1764.62	0.95982	0.9928	0.99099	0.9948	0.9962
							1762.69	0.95997	0.99257	0.99099	0.99495	0.99571
							1760.76	0.9601	0.99216	0.99118	0.99512	0.99523
							1758.83	0.96019	0.99164	0.99146	0.99525	0.99493
							1756.9	0.96035	0.99109	0.9917	0.9955	0.99499
							1754.98	0.96057	0.99046	0.9918	0.99597	0.99541
							1753.05	0.9606	0.98984	0.99183	0.99661	0.99568
							1751.12	0.96025	0.98938	0.99185	0.99723	0.99502
							1749.19	0.95956	0.98887	0.99188	0.99787	0.99309
							1747.26	0.95869	0.98803	0.99209	0.99844	0.99082
							1745.33	0.95768	0.98697	0.99264	0.99881	0.98895
							1743.4	0.95662	0.98568	0.99334	0.99899	0.98735
							1741.48	0.9558	0.98425	0.99386	0.99906	0.98536
							1739.55	0.95524	0.98262	0.99415	0.99923	0.98291
							1737.62	0.95461	0.98074	0.99413	0.9995	0.98053
							1735.69	0.95389	0.97888	0.99379	0.99978	0.97717
							1733.76	0.95308	0.97728	0.99311	0.99998	0.97083
							1731.83	0.95226	0.97502	0.99219	1	0.96292
							1729.9	0.95142	0.97107	0.99133	0.9997	0.95577
							1727.98	0.95054	0.96541	0.99078	0.99906	0.94879
							1726.05	0.94982	0.95829	0.98945	0.99824	0.941
							1724.12	0.9495	0.9502	0.98629	0.99762	0.9318
							1722.19	0.94906	0.94133	0.98133	0.99656	0.92153
							1720.26	0.9474	0.9309	0.97481	0.99416	0.90758
							1718.33	0.9443	0.91941	0.96718	0.99045	0.87796
							1716.4	0.93985	0.90689	0.9587	0.98547	0.82277
							1714.48	0.93433	0.89124	0.94849	0.97965	0.75342
							1712.55	0.92788	0.87141	0.937	0.97302	0.68192
							1710.62	0.91947	0.84647	0.92421	0.9647	0.60985
							1708.69	0.9097	0.81847	0.90797	0.9551	0.54419
							1706.76	0.89879	0.79035	0.88732	0.94443	0.49935
							1704.83	0.88459	0.76257	0.86121	0.93127	0.48592
							1702.9	0.86587	0.73713	0.83187	0.91461	0.49998
							1700.98	0.84149	0.71703	0.80239	0.89332	0.52981
							1699.05	0.81337	0.69665	0.77339	0.86904	0.56019
							1697.12	0.78441	0.67207	0.74704	0.84419	0.57764
							1695.19	0.75529	0.64347	0.72657	0.81907	0.5896
							1693.26	0.72833	0.61433	0.70558	0.7956	0.60976
							1691.33	0.70689	0.5873	0.67974	0.77667	0.64077
							1689.4	0.68498	0.56133	0.64917	0.75769	0.67592
							1687.48	0.65818	0.53816	0.61778	0.73514	0.70478
							1685.55	0.62649	0.51818	0.58849	0.70885	0.72359
							1683.62	0.5933	0.49356	0.56024	0.6818	0.73413
							1681.69	0.56114	0.46471	0.53526	0.65621	0.73603
							1679.76	0.52873	0.43644	0.51411	0.63103	0.73078
							1677.83	0.49861	0.41002	0.48813	0.60792	0.71942
							1675.91	0.4719	0.38478	0.45761	0.5872	0.70049
							1673.98	0.43971	0.36109	0.42788	0.56195	0.67794
							1672.05	0.40244	0.342	0.40015	0.53265	0.65913
							1670.12	0.36558	0.32867	0.37329	0.50369	0.64171
							1668.19	0.33016	0.31355	0.34752	0.47641	0.61891
							1666.26	0.2948	0.29655	0.32645	0.4505	0.58277
							1664.33	0.26001	0.28213	0.31162	0.42634	0.50916
							1662.41	0.23007	0.26655	0.29408	0.40681	0.37976
							1660.48	0.20681	0.24429	0.274	0.39288	0.22973
							1658.55	0.1813	0.21789	0.25698	0.37741	0.1089
							1656.62	0.15437	0.19107	0.23938	0.35998	0.0397
							1654.69	0.13137	0.16706	0.2157	0.34483	0.0551
							1652.76	0.1093	0.14347	0.18902	0.32763	0.17427
							1650.83	0.08451	0.11682	0.16369	0.30192	0.30401
							1648.91	0.06015	0.08983	0.14299	0.27014	0.39202
							1646.98	0.03996	0.06274	0.1232	0.23618	0.47794
							1645.05	0.02605	0.03552	0.10078	0.20378	0.55774
							1643.12	0.01345	0.01358	0.07832	0.17167	0.60466
							1641.19	0	0.000702807	0.05558	0.13727	0.62969
							1639.26	0.00442	0	0.03211	0.10396	0.64868
							1637.33	0.00987	0.01278	0.01282	0.0717	0.66897
							1635.41	0.01774	0.03146	0.0011	0.04	0.69234
							1633.48	0.02893	0.0521	0	0.0149	0.71109
							1631.55	0.04294	0.07596	0.0118	0.000420771	0.72181
							1629.62	0.05974	0.10198	0.02519	0	0.72791
							1627.69	0.07861	0.11547	0.03621	0.01572	0.73008
							1625.76	0.0983	0.12789	0.05232	0.03945	0.72386
							1623.83	0.12134	0.15215	0.07052	0.06616	0.70212
							1621.91	0.13814	0.17464	0.09281	0.09675	0.66459
							1619.98	0.16334	0.19549	0.11845	0.12937	0.61789
							1618.05	0.19011	0.21255	0.13184	0.16071	0.55234
							1616.12	0.2186	0.21831	0.15751	0.18846	0.45639
							1614.19	0.24879	0.22458	0.18205	0.21261	0.34585
							1612.26	0.27775	0.23381	0.19382	0.23397	0.22919
							1610.33	0.30643	0.24156	0.21466	0.25004	0.10957
							1608.41	0.3368	0.2487	0.23186	0.25947	0.02089
							1606.48	0.36808	0.25709	0.24732	0.26568	0
							1604.55	0.39955	0.268	0.26149	0.27031	0.04541
							1602.62	0.42855	0.2743	0.27436	0.27419	0.13125
							1600.69	0.45435	0.28114	0.28703	0.27947	0.23176
							1598.76	0.47738	0.29539	0.30047	0.28778	0.33076
							1596.83	0.4976	0.3012	0.3146	0.29909	0.42197
							1594.91	0.51462	0.30937	0.32883	0.31226	0.50273
							1592.98	0.5287	0.31583	0.34232	0.32578	0.56976
							1591.05	0.54023	0.32194	0.35433	0.33828	0.62103
							1589.12	0.54898	0.33239	0.36425	0.34894	0.6559
							1587.19	0.55465	0.34071	0.37203	0.35766	0.67791
							1585.26	0.55785	0.34755	0.37825	0.36488	0.69832
							1583.33	0.55938	0.35351	0.38357	0.37112	0.72513
							1581.41	0.55772	0.35796	0.38689	0.37669	0.75306
							1579.48	0.55101	0.36052	0.3877	0.38159	0.77386
							1577.55	0.54346	0.36198	0.38723	0.38602	0.78763
							1575.62	0.53384	0.36214	0.38548	0.38951	0.79735
							1573.69	0.5208	0.35969	0.38101	0.39075	0.80315
							1571.76	0.5039	0.35465	0.37397	0.38924	0.80574
							1569.84	0.48622	0.34755	0.36514	0.38476	0.80586
							1567.91	0.46867	0.33978	0.35613	0.3784	0.80399
							1565.98	0.45341	0.33397	0.34929	0.3732	0.80088
							1564.05	0.43566	0.32523	0.33961	0.36471	0.79726
							1562.12	0.41473	0.31146	0.32517	0.3507	0.79164
							1560.19	0.39125	0.29358	0.30695	0.33206	0.77259
							1558.26	0.36692	0.27227	0.28541	0.30961	0.7299
							1556.34	0.34307	0.24921	0.2623	0.28471	0.68198
							1554.41	0.321	0.22592	0.23907	0.25865	0.63564
							1552.48	0.3038	0.20607	0.21946	0.23509	0.58123
							1550.55	0.29424	0.19339	0.2075	0.21774	0.51587
							1548.62	0.28339	0.1832	0.19826	0.20266	0.44857
							1546.69	0.27555	0.17308	0.18844	0.18878	0.39093
							1544.76	0.26803	0.16307	0.17738	0.17675	0.33963
							1542.84	0.25919	0.15431	0.16659	0.16705	0.28426
							1540.91	0.25063	0.14744	0.15746	0.15967	0.21889
							1538.98	0.24656	0.14212	0.14978	0.15415	0.15564
							1537.05	0.24462	0.13904	0.14448	0.15121	0.11651
							1535.12	0.24553	0.13929	0.14328	0.15125	0.08726
							1533.19	0.24944	0.1432	0.14659	0.15437	0.05429
							1531.26	0.25424	0.14951	0.15231	0.16036	0.03385
							1529.34	0.26063	0.15707	0.15853	0.16811	0.04115
							1527.41	0.26834	0.16753	0.16719	0.17873	0.0731
							1525.48	0.27916	0.18138	0.17881	0.19252	0.11814
							1523.55	0.29098	0.19726	0.19205	0.20831	0.16298
							1521.62	0.30552	0.21529	0.20698	0.22633	0.20501
							1519.69	0.32063	0.23521	0.22379	0.24608	0.24776
							1517.76	0.33492	0.25618	0.2422	0.2666	0.29791
							1515.84	0.3489	0.27687	0.26129	0.2865	0.3579
							1513.91	0.36417	0.2955	0.27964	0.30399	0.41584
							1511.98	0.38564	0.31957	0.30353	0.32729	0.46593
							1510.05	0.41012	0.3488	0.33238	0.3562	0.5143
							1508.12	0.43403	0.37991	0.36324	0.38716	0.57384
							1506.19	0.46494	0.41122	0.39451	0.4184	0.6427
							1504.26	0.4918	0.43952	0.42352	0.44644	0.68413
							1502.34	0.51484	0.46165	0.44777	0.46753	0.68633
							1500.41	0.5418	0.47643	0.46613	0.48042	0.65599
							1498.48	0.56499	0.48592	0.47988	0.48775	0.61786
							1496.55	0.58991	0.49715	0.49503	0.49723	0.61846
							1494.62	0.60602	0.50469	0.50701	0.50223	0.66031
							1492.69	0.62972	0.5083	0.51489	0.50238	0.68926
							1490.76	0.64627	0.51161	0.52124	0.50245	0.66157
							1488.84	0.6616	0.51664	0.52779	0.5053	0.59044
							1486.91	0.67426	0.52488	0.53609	0.51312	0.55116
							1484.98	0.68379	0.53759	0.54737	0.52799	0.58054
							1483.05	0.68852	0.55406	0.56131	0.54933	0.64926
							1481.12	0.68906	0.57072	0.57554	0.57237	0.71942
							1479.19	0.68683	0.58075	0.5845	0.58851	0.77099
							1477.26	0.67959	0.58274	0.58596	0.5967	0.80348
							1475.34	0.6674	0.57921	0.58191	0.59945	0.82555
							1473.41	0.65254	0.57267	0.57492	0.59881	0.84333
							1471.48	0.63596	0.56506	0.56682	0.59653	0.85752
							1469.55	0.61866	0.55668	0.55776	0.59314	0.86664
							1467.62	0.60129	0.54851	0.54883	0.58918	0.87183
							1465.69	0.58377	0.54306	0.54275	0.58663	0.87383
							1463.77	0.5717	0.5397	0.53894	0.58539	0.87117
							1461.84	0.55456	0.52931	0.52831	0.57715	0.86163
							1459.91	0.53362	0.51191	0.51124	0.56116	0.83814
							1457.98	0.51259	0.49132	0.49155	0.54067	0.79418
							1456.05	0.49328	0.47103	0.47229	0.51948	0.75049
							1454.12	0.47619	0.45413	0.45581	0.50144	0.74047
							1452.19	0.46409	0.44419	0.44553	0.49047	0.75378
							1450.27	0.46002	0.44381	0.44438	0.48908	0.76033
							1448.34	0.46297	0.45016	0.45023	0.49448	0.74705
							1446.41	0.46713	0.45384	0.45427	0.49705	0.73132
							1444.48	0.47228	0.45384	0.45571	0.49522	0.72797
							1442.55	0.47861	0.45122	0.45521	0.49015	0.72039
							1440.62	0.48682	0.44883	0.45472	0.4851	0.68839
							1438.69	0.49679	0.44953	0.45652	0.48352	0.63292
							1436.77	0.50876	0.45532	0.46244	0.4876	0.57359
							1434.84	0.52302	0.46697	0.47349	0.49827	0.53803
							1432.91	0.53876	0.48292	0.48866	0.51401	0.53196
							1430.98	0.55424	0.50027	0.50547	0.53173	0.54666
							1429.05	0.56756	0.51578	0.52111	0.54797	0.58365
							1427.12	0.578	0.52771	0.53372	0.56076	0.64008
							1425.19	0.58587	0.53563	0.54267	0.56967	0.70137
							1423.27	0.59045	0.53784	0.54633	0.57277	0.75236
							1421.34	0.59189	0.53448	0.54484	0.56995	0.78536
							1419.41	0.5911	0.52716	0.53962	0.56267	0.80475
							1417.48	0.58828	0.5162	0.53103	0.55114	0.81848
							1415.55	0.58336	0.50146	0.51897	0.53505	0.83056
							1413.62	0.57603	0.48395	0.50443	0.51535	0.84264
							1411.69	0.56891	0.46503	0.48868	0.49349	0.85459
							1409.77	0.56177	0.44505	0.47195	0.46995	0.86525
							1407.84	0.55509	0.42455	0.45461	0.44567	0.87413
							1405.91	0.54678	0.4063	0.43908	0.42354	0.88134
							1403.98	0.5439	0.39274	0.42738	0.40609	0.88657
							1402.05	0.54355	0.38442	0.42005	0.39411	0.88877
							1400.12	0.54553	0.381	0.41681	0.38753	0.88708
							1398.19	0.54945	0.38206	0.41746	0.38609	0.87959
							1396.27	0.55443	0.38613	0.42088	0.38835	0.86419
							1394.34	0.55951	0.39106	0.42537	0.39204	0.84333
							1392.41	0.56452	0.39617	0.43033	0.39644	0.82769
							1390.48	0.56913	0.40159	0.43568	0.40151	0.82639
							1388.55	0.57396	0.40759	0.44148	0.40731	0.84001
							1386.62	0.57885	0.41483	0.44806	0.41436	0.8625
							1384.69	0.58418	0.42415	0.4561	0.42357	0.88379
							1382.77	0.58941	0.4358	0.46592	0.43508	0.89919
							1380.84	0.59587	0.44968	0.47769	0.44872	0.91009
							1378.91	0.6033	0.46583	0.49155	0.46453	0.91803
							1376.98	0.61242	0.48338	0.50667	0.48186	0.92295
							1375.05	0.62276	0.50133	0.52226	0.4997	0.92434
							1373.12	0.63411	0.51928	0.53803	0.5177	0.92247
							1371.2	0.64602	0.53679	0.55369	0.53534	0.91878
							1369.27	0.65799	0.55349	0.56894	0.5523	0.91428
							1367.34	0.66978	0.56907	0.58343	0.56844	0.90936
							1365.41	0.68103	0.58322	0.59677	0.58351	0.9055
							1363.48	0.69135	0.59589	0.60875	0.59742	0.90483
							1361.55	0.69975	0.60645	0.61865	0.6093	0.90764
							1359.62	0.70545	0.61446	0.62606	0.61871	0.91039
							1357.7	0.70812	0.62003	0.63102	0.62566	0.90876
							1355.77	0.70739	0.62297	0.63345	0.62999	0.90088
							1353.84	0.70335	0.62328	0.6334	0.63178	0.88729
							1351.91	0.69658	0.62132	0.6311	0.6316	0.87081
							1349.98	0.68752	0.61727	0.62671	0.62955	0.85625
							1348.05	0.67693	0.61161	0.62084	0.62586	0.84922
							1346.12	0.66555	0.60476	0.61392	0.62074	0.85299
							1344.2	0.65339	0.59655	0.60559	0.6141	0.86573
							1342.27	0.64116	0.5877	0.59638	0.60663	0.88189
							1340.34	0.6301	0.5794	0.58747	0.59945	0.8959
							1338.41	0.62138	0.57264	0.57998	0.59346	0.90526
							1336.48	0.61602	0.56812	0.57471	0.58938	0.91283
							1334.55	0.61474	0.56639	0.57231	0.58779	0.92283
							1332.62	0.61784	0.56785	0.57322	0.5891	0.93521
							1330.7	0.6243	0.57191	0.57687	0.59279	0.9471
							1328.77	0.63223	0.57716	0.58178	0.59767	0.95698
							1326.84	0.64022	0.58274	0.58724	0.60311	0.96522
							1324.91	0.64737	0.58821	0.59277	0.60856	0.97201
							1322.98	0.65298	0.59296	0.59773	0.61331	0.97693
							1321.05	0.65696	0.59661	0.6017	0.61688	0.97944
							1319.12	0.65994	0.59913	0.6046	0.61923	0.97856
							1317.2	0.66273	0.60077	0.60664	0.62046	0.97355
							1315.27	0.66599	0.60172	0.6081	0.62071	0.96606
							1313.34	0.67013	0.60208	0.6092	0.62002	0.96123
							1311.41	0.67517	0.60217	0.61021	0.61873	0.9631
							1309.48	0.68072	0.60261	0.61152	0.61754	0.96938
							1307.55	0.68642	0.60419	0.61358	0.6174	0.97352
							1305.62	0.69197	0.60749	0.61684	0.61915	0.97168
							1303.7	0.69736	0.61268	0.62149	0.62326	0.96483
							1301.77	0.70247	0.61919	0.62724	0.6293	0.95643
							1299.84	0.70705	0.6259	0.63324	0.63613	0.94843
							1297.91	0.7105	0.63152	0.63846	0.64229	0.93943
							1295.98	0.71219	0.63519	0.64212	0.64673	0.92663
							1294.05	0.7115	0.63648	0.6436	0.64885	0.9096
							1292.12	0.70815	0.63541	0.6428	0.64868	0.89128
							1290.2	0.70257	0.63245	0.64003	0.64658	0.87383
							1288.27	0.69564	0.62825	0.63593	0.64311	0.85465
							1286.34	0.68846	0.62368	0.63133	0.63905	0.82812
							1284.41	0.68041	0.61965	0.62713	0.63529	0.79267
							1282.48	0.67386	0.61699	0.62413	0.63264	0.7565
							1280.55	0.67069	0.61593	0.62269	0.63143	0.73609
							1278.62	0.66856	0.61598	0.62243	0.63138	0.74494
							1276.7	0.66809	0.61636	0.62259	0.63178	0.78095
							1274.77	0.66796	0.61648	0.62264	0.63217	0.82787
							1272.84	0.66759	0.6161	0.6222	0.63234	0.86915
							1270.91	0.6663	0.6153	0.62118	0.63239	0.89701
							1268.98	0.66367	0.61444	0.61979	0.63262	0.91093
							1267.05	0.65978	0.61374	0.61815	0.63309	0.91296
							1265.13	0.65392	0.61294	0.61622	0.63351	0.90474
							1263.2	0.64818	0.6115	0.61382	0.63319	0.885
							1261.27	0.64182	0.60903	0.61074	0.63158	0.84741
							1259.34	0.63499	0.60546	0.60687	0.62853	0.78222
							1257.41	0.62768	0.60092	0.60222	0.62418	0.68437
							1255.48	0.61969	0.5957	0.5969	0.61886	0.56565
							1253.55	0.61082	0.59007	0.59095	0.61296	0.46092
							1251.63	0.60113	0.58437	0.58458	0.60688	0.40998
							1249.7	0.59079	0.57875	0.57802	0.60079	0.42559
							1247.77	0.5801	0.57332	0.57155	0.59475	0.48631
							1245.84	0.56966	0.56808	0.56546	0.58871	0.55907
							1243.91	0.56026	0.5631	0.55993	0.58272	0.62169
							1241.98	0.55274	0.55886	0.55531	0.57732	0.66432
							1240.05	0.54779	0.55634	0.55233	0.57344	0.68253
							1238.13	0.54597	0.55664	0.55189	0.57222	0.67724
							1236.2	0.54779	0.56073	0.55476	0.5747	0.65859
							1234.27	0.55346	0.56891	0.56129	0.58128	0.64439
							1232.34	0.56293	0.58067	0.57129	0.59148	0.64705
							1230.41	0.57609	0.5948	0.58395	0.60413	0.65961
							1228.48	0.58944	0.60987	0.5982	0.61782	0.66296
							1226.55	0.60856	0.62481	0.61301	0.63135	0.64687
							1224.63	0.62925	0.63936	0.62778	0.64435	0.61934
							1222.7	0.64386	0.65369	0.64227	0.65705	0.5963
							1220.77	0.66339	0.66784	0.65627	0.66974	0.58694
							1218.84	0.68003	0.68129	0.66911	0.68222	0.58881
							1216.91	0.69272	0.69276	0.67958	0.69336	0.59319
							1214.98	0.70081	0.70057	0.68608	0.70138	0.59271
							1213.05	0.70413	0.70304	0.68715	0.7044	0.58664
							1211.13	0.70006	0.69941	0.68201	0.70133	0.58175
							1209.2	0.69589	0.69042	0.67131	0.69281	0.58615
							1207.27	0.69006	0.67844	0.65739	0.68118	0.60089
							1205.34	0.68436	0.66632	0.64347	0.66945	0.61985
							1203.41	0.67881	0.65629	0.63225	0.65984	0.63612
							1201.48	0.67846	0.64928	0.62504	0.65309	0.64292
							1199.55	0.68185	0.64525	0.62183	0.64876	0.63446
							1197.63	0.68856	0.6439	0.62181	0.6464	0.6165
							1195.7	0.69758	0.64504	0.62415	0.64613	0.60871
							1193.77	0.7046	0.64852	0.62812	0.64821	0.62275
							1191.84	0.71178	0.65395	0.63316	0.65262	0.65143
							1189.91	0.72156	0.66032	0.6387	0.65848	0.6822
							1187.98	0.73043	0.66622	0.64381	0.66415	0.7059
							1186.05	0.73802	0.67038	0.64765	0.66804	0.71668
							1184.13	0.74407	0.67249	0.64984	0.6696	0.71148
							1182.2	0.74852	0.67327	0.65102	0.66967	0.69165
							1180.27	0.7514	0.67399	0.65219	0.66977	0.67039
							1178.34	0.75284	0.67566	0.6542	0.67108	0.66973
							1176.41	0.75306	0.67859	0.65731	0.67398	0.69723
							1174.48	0.75212	0.68233	0.66125	0.67801	0.7379
							1172.55	0.75009	0.68611	0.66538	0.68224	0.77392
							1170.63	0.74689	0.68926	0.66903	0.68593	0.79913
							1168.7	0.74281	0.69133	0.67154	0.68863	0.81426
							1166.77	0.73843	0.69213	0.67269	0.68999	0.82002
							1164.84	0.73451	0.692	0.67269	0.69009	0.81764
							1162.91	0.73197	0.6917	0.67217	0.68955	0.81344
							1160.98	0.73159	0.69236	0.67224	0.68942	0.81347
							1159.06	0.73382	0.69506	0.67405	0.69096	0.81341
							1157.13	0.73855	0.70038	0.67835	0.69506	0.80843
							1155.2	0.74538	0.70826	0.68522	0.70202	0.80535
							1153.27	0.75369	0.718	0.69407	0.71125	0.8094
							1151.34	0.76287	0.72841	0.70373	0.72162	0.81438
							1149.41	0.77228	0.73827	0.71297	0.73175	0.81456
							1147.48	0.78131	0.74659	0.7207	0.74036	0.81121
							1145.56	0.78949	0.75284	0.72631	0.74675	0.80677
							1143.63	0.79626	0.75689	0.72971	0.75075	0.80179
							1141.7	0.80112	0.75886	0.73104	0.75274	0.79569
							1139.77	0.80365	0.75892	0.73049	0.75308	0.78835
							1137.84	0.80362	0.75698	0.72814	0.75194	0.78159
							1135.91	0.80102	0.7529	0.72386	0.74939	0.77993
							1133.98	0.79619	0.74686	0.71778	0.74556	0.78723
							1132.06	0.78999	0.73989	0.71075	0.74113	0.80158
							1130.13	0.78363	0.73373	0.70444	0.73724	0.8164
							1128.2	0.77874	0.73035	0.70091	0.73526	0.82531
							1126.27	0.77685	0.73092	0.70177	0.73613	0.82407
							1124.34	0.7788	0.73552	0.70736	0.73986	0.811
							1122.41	0.78438	0.74294	0.71668	0.74553	0.79134
							1120.48	0.7925	0.75134	0.7278	0.75179	0.77975
							1118.56	0.80168	0.7589	0.73856	0.75739	0.78896
							1116.63	0.81043	0.76464	0.74741	0.7616	0.81486
							1114.7	0.81776	0.76857	0.75388	0.76439	0.84134
							1112.77	0.82337	0.77126	0.75827	0.7663	0.85804
							1110.84	0.82732	0.77326	0.76117	0.76781	0.86755
							1108.91	0.82973	0.7748	0.76305	0.76924	0.87724
							1106.98	0.83083	0.77596	0.7643	0.77063	0.89001
							1105.06	0.83089	0.77675	0.76521	0.77192	0.90405
							1103.13	0.8298	0.77736	0.76605	0.7732	0.91718
							1101.2	0.82857	0.77822	0.76728	0.77484	0.92829
							1099.27	0.82716	0.77979	0.76918	0.77726	0.93705
							1097.34	0.82556	0.78215	0.77179	0.78068	0.94336
							1095.41	0.82315	0.78467	0.77443	0.78466	0.94728
							1093.48	0.81889	0.78614	0.77597	0.78808	0.94861
							1091.56	0.8119	0.78521	0.77508	0.78944	0.9462
							1089.63	0.80196	0.78101	0.77096	0.78773	0.93768
							1087.7	0.78999	0.77385	0.76386	0.78296	0.92259
							1085.77	0.77798	0.76522	0.75519	0.77625	0.90547
							1083.84	0.76858	0.75732	0.74702	0.76952	0.89079
							1081.91	0.76407	0.75227	0.74148	0.76481	0.87763
							1079.98	0.76548	0.75166	0.74005	0.7638	0.86685
							1078.06	0.77215	0.75578	0.74297	0.76699	0.86308
							1076.13	0.77895	0.76348	0.74926	0.7737	0.8632
							1074.2	0.78961	0.77288	0.75733	0.78246	0.8616
							1072.27	0.79654	0.78221	0.76568	0.79167	0.86389
							1070.34	0.8024	0.79032	0.77333	0.80016	0.87591
							1068.41	0.8055	0.79664	0.77986	0.80724	0.89143
							1066.49	0.80817	0.80133	0.78529	0.81288	0.90248
							1064.56	0.80961	0.80502	0.78999	0.81753	0.908
							1062.63	0.81043	0.80821	0.79396	0.82157	0.91075
							1060.7	0.81083	0.81096	0.79691	0.82518	0.91241
							1058.77	0.8109	0.81302	0.79848	0.82828	0.9125
							1056.84	0.81077	0.81408	0.79848	0.83073	0.9093
							1054.91	0.81049	0.81412	0.79693	0.83243	0.90009
							1052.99	0.80967	0.81319	0.79425	0.83333	0.88421
							1051.06	0.80858	0.81153	0.79103	0.8334	0.86721
							1049.13	0.8067	0.80927	0.78782	0.83246	0.85592
							1047.2	0.80387	0.8062	0.78464	0.83008	0.85052
							1045.27	0.7967	0.80183	0.78106	0.82597	0.84614
							1043.34	0.78798	0.79562	0.77649	0.81991	0.8411
							1041.41	0.78062	0.78733	0.77041	0.81194	0.83862
							1039.49	0.77181	0.7774	0.76281	0.80226	0.8392
							1037.56	0.76287	0.76684	0.75446	0.79142	0.83717
							1035.63	0.75391	0.75732	0.74683	0.7806	0.82371
							1033.7	0.74604	0.75075	0.74156	0.77182	0.79765
							1031.77	0.74679	0.74824	0.7395	0.76667	0.77978
							1029.84	0.74968	0.74944	0.74026	0.76558	0.79164
							1027.91	0.75626	0.75324	0.74287	0.76781	0.82392
							1025.99	0.76331	0.75875	0.74678	0.77251	0.85375
							1024.06	0.76986	0.7656	0.75203	0.779	0.8744
							1022.13	0.77513	0.7737	0.759	0.78667	0.88938
							1020.2	0.78065	0.78357	0.76829	0.79583	0.90024
							1018.27	0.7888	0.79622	0.78062	0.80753	0.90701
							1016.34	0.79544	0.81081	0.79503	0.82117	0.90828
							1014.41	0.80673	0.8236	0.80837	0.83266	0.8975
							1012.49	0.81591	0.83159	0.81795	0.83825	0.8622
							1010.56	0.82268	0.83592	0.82427	0.83897	0.79874
							1008.63	0.83265	0.83955	0.82952	0.83865	0.73171
							1006.7	0.84164	0.84445	0.83516	0.84026	0.70279
							1004.77	0.8486	0.85165	0.84202	0.8456	0.72724
							1002.84	0.85447	0.86172	0.85072	0.8554	0.78111
							1000.91	0.86067	0.87368	0.8609	0.86813	0.83325
							998.986	0.86741	0.8848	0.87079	0.87996	0.86912
							997.057	0.87321	0.89359	0.87933	0.88864	0.8914
							995.129	0.87913	0.90127	0.88724	0.89538	0.90885
							993.2	0.88562	0.90886	0.89502	0.90186	0.92295
							991.272	0.89252	0.91593	0.90217	0.90805	0.93098
							989.343	0.89747	0.92165	0.90787	0.9133	0.93261
							987.415	0.90098	0.92562	0.91181	0.91721	0.92853
							985.486	0.90365	0.92809	0.91426	0.91993	0.92096
							983.558	0.90515	0.92953	0.91572	0.92191	0.91416
							981.629	0.90559	0.93033	0.91664	0.92342	0.91277
							979.701	0.90515	0.9305	0.91729	0.92446	0.91797
							977.772	0.90427	0.92997	0.91766	0.9249	0.92564
							975.843	0.90377	0.92875	0.91781	0.92463	0.93177
							973.915	0.90443	0.927	0.91787	0.92369	0.93587
							971.986	0.90662	0.92503	0.91802	0.92248	0.93762
							970.058	0.91017	0.92343	0.91852	0.92159	0.93593
							968.129	0.91458	0.923	0.91969	0.92169	0.93276
							966.201	0.91941	0.92434	0.92189	0.92325	0.9305
							964.272	0.92421	0.92769	0.92518	0.92641	0.92693
							962.344	0.92882	0.9328	0.92935	0.93085	0.92207
							960.415	0.93324	0.93906	0.93421	0.93602	0.92343
							958.487	0.93734	0.94571	0.93946	0.94131	0.93433
							956.558	0.94167	0.95192	0.94476	0.94617	0.94605
							954.629	0.94562	0.95722	0.94964	0.95015	0.94807
							952.701	0.94881	0.96146	0.95384	0.95329	0.93503
							950.772	0.95101	0.96482	0.95734	0.95594	0.90764
							948.844	0.95198	0.96771	0.96013	0.95857	0.87606
							946.915	0.95179	0.97039	0.96235	0.96131	0.85616
							944.987	0.95047	0.9727	0.96413	0.96394	0.85791
							943.058	0.94922	0.97426	0.96546	0.96599	0.87778
							941.13	0.94831	0.97468	0.96624	0.96703	0.90154
							939.201	0.948	0.97413	0.96637	0.96698	0.91604
							937.273	0.94847	0.97307	0.96611	0.96624	0.92111
							935.344	0.94972	0.97223	0.96603	0.96562	0.92654
							933.415	0.95135	0.97229	0.96653	0.96582	0.93774
							931.487	0.95283	0.97331	0.96768	0.96691	0.95097
							929.558	0.9537	0.97472	0.96914	0.96849	0.96135
							927.63	0.95392	0.97576	0.97047	0.97003	0.96772
							925.701	0.95364	0.97591	0.9712	0.97079	0.9705
							923.773	0.95339	0.9751	0.97112	0.97037	0.97017
							921.844	0.95377	0.97346	0.97026	0.96866	0.96621
							919.916	0.95521	0.97141	0.96911	0.96609	0.95806
							917.987	0.95753	0.96959	0.96823	0.96332	0.94725
							916.059	0.96038	0.96841	0.96794	0.96107	0.93454
							914.13	0.96311	0.96813	0.96831	0.96008	0.91975
							912.201	0.96546	0.96881	0.96927	0.96079	0.91036
							910.273	0.96728	0.97043	0.97068	0.96317	0.91776
							908.344	0.96872	0.97282	0.9723	0.96671	0.93952
							906.416	0.96994	0.97571	0.974	0.97079	0.96184
							904.487	0.97123	0.97886	0.97588	0.97495	0.97663
							902.559	0.97279	0.98213	0.97799	0.97896	0.98487
							900.63	0.97464	0.9853	0.98045	0.98267	0.98979
							898.702	0.97665	0.98792	0.98311	0.98607	0.99324
							896.773	0.97875	0.99026	0.98559	0.98891	0.99583
							894.845	0.98072	0.99246	0.98799	0.99149	0.99725
							892.916	0.9822	0.99445	0.99016	0.99376	0.99731
							890.987	0.98276	0.99614	0.99191	0.99562	0.99777
							889.059	0.9822	0.99728	0.99311	0.99688	0.99792
							887.13	0.98057	0.9977	0.99373	0.9975	0.9981
							885.202	0.97809	0.99725	0.99373	0.9976	0.9978
							883.273	0.97492	0.99571	0.993	0.99728	0.99617
							881.345	0.97157	0.99367	0.99157	0.99639	0.99233
							879.416	0.9685	0.99132	0.99005	0.99527	0.98499
							877.488	0.96618	0.98889	0.98872	0.99396	0.97252
							875.559	0.96483	0.98684	0.98776	0.99257	0.95353
							873.631	0.96449	0.9856	0.98739	0.99146	0.93092
							871.702	0.96496	0.98551	0.9877	0.99104	0.91453
							869.774	0.96602	0.98657	0.98862	0.99146	0.91172
							867.845	0.96734	0.98849	0.98987	0.99253	0.91513
							865.916	0.96856	0.99064	0.99118	0.99384	0.91193
							863.988	0.96931	0.99238	0.9923	0.99507	0.90411
							862.059	0.96928	0.99339	0.99295	0.99589	0.90408
							860.131	0.96847	0.9936	0.99287	0.99619	0.91347
							858.202	0.96712	0.99318	0.99212	0.99616	0.92382
							856.274	0.96577	0.99254	0.99091	0.99594	0.93183
							854.345	0.96524	0.99214	0.98974	0.99552	0.93753
							852.417	0.9663	0.99212	0.98898	0.99483	0.93678
							850.488	0.96919	0.99236	0.98883	0.99399	0.92485
							848.56	0.97361	0.99269	0.98922	0.99312	0.90601
							846.631	0.97875	0.99293	0.98982	0.99215	0.89662
							844.702	0.98392	0.99303	0.99031	0.99114	0.909
							842.774	0.98859	0.99297	0.99055	0.99027	0.93566
							840.845	0.99245	0.99309	0.99086	0.9899	0.9612
							838.917	0.99549	0.99396	0.9918	0.99055	0.97986
							836.988	0.99777	0.99584	0.99379	0.99248	0.99248
							835.06	0.99931	0.99823	0.99648	0.9953	0.9981
							833.131	1	1	0.99898	0.99762	0.9936
							831.203	0.99969	0.99962	1	0.99752	0.97394
							829.274	0.99837	0.99595	0.99828	0.99334	0.92995
							827.346	0.99633	0.98885	0.99332	0.98478	0.86205
							825.417	0.9937	0.9795	0.98585	0.97329	0.80511
							823.488	0.99044	0.97037	0.97804	0.96198	0.80085
							821.56	0.98662	0.96421	0.97225	0.95448	0.84061
							819.631	0.98242	0.96283	0.96998	0.95315	0.88394
							817.703	0.97822	0.96623	0.97157	0.95805	0.91407
							815.774	0.97445	0.97293	0.97609	0.9672	0.93614
							813.846	0.97151	0.98095	0.98206	0.97807	0.95299
							811.917	0.96934	0.98817	0.98755	0.98802	0.96347
							809.989	0.96765	0.9929	0.99099	0.99488	0.968
							808.06	0.96602	0.99424	0.99167	0.9977	0.968
							806.132	0.96414	0.99225	0.98987	0.99678	0.96307
							804.203	0.96192	0.98801	0.98642	0.99337	0.95163
							802.274	0.95963	0.98315	0.98256	0.98891	0.933
							800.346	0.95734	0.97903	0.97961	0.98468	0.90607
							798.417	0.9548	0.97643	0.97836	0.98176	0.8712
							796.489	0.95185	0.97544	0.9788	0.98055	0.84107
							794.56	0.94863	0.97572	0.98039	0.98089	0.83793
							792.632	0.9454	0.97662	0.98253	0.98218	0.8657
							790.703	0.94229	0.97753	0.9847	0.98386	0.89937
							788.775	0.93932	0.97825	0.98653	0.98567	0.91489
							786.846	0.93643	0.97873	0.98776	0.98728	0.91513
							784.918	0.93345	0.97878	0.98836	0.98844	0.91911
							782.989	0.93026	0.97835	0.98854	0.98911	0.93614
							781.06	0.92681	0.97778	0.98849	0.98958	0.96009
							779.132	0.9233	0.97749	0.98859	0.99003	0.98065
							777.203	0.91982	0.97736	0.98898	0.9902	0.99182
							775.275	0.91637	0.97669	0.98924	0.98958	0.99293
							773.346	0.91286	0.97468	0.98846	0.9875	0.98484
							771.418	0.90913	0.97071	0.9858	0.98327	0.96398
							769.489	0.90515	0.96423	0.98097	0.97614	0.92005
							767.561	0.90067	0.95396	0.97314	0.96456	0.84034
							765.632	0.89565	0.93756	0.96045	0.94567	0.72887
							763.704	0.88998	0.91297	0.94094	0.91676	0.63199
							761.775	0.88384	0.87971	0.914	0.87709	0.60907
							759.846	0.87738	0.83978	0.88095	0.82862	0.66251
							757.918	0.8708	0.79746	0.84489	0.77583	0.74077
							755.989	0.86443	0.75856	0.81035	0.72524	0.80357
							754.061	0.85876	0.72883	0.78231	0.68437	0.84107
							752.132	0.85406	0.71204	0.76495	0.65927	0.85094
							750.204	0.85033	0.70885	0.75965	0.65227	0.8302
							748.275	0.84741	0.71753	0.76514	0.66217	0.78271
							746.347	0.8449	0.73481	0.77861	0.68526	0.72365
							744.418	0.84224	0.75675	0.79665	0.71605	0.6677
							742.49	0.83907	0.77928	0.8156	0.74838	0.62211
							740.561	0.83534	0.79905	0.83226	0.77707	0.59723
							738.632	0.83121	0.81395	0.84479	0.79914	0.59177
							736.704	0.82676	0.82325	0.85278	0.81367	0.58084
							734.775	0.82183	0.82724	0.85649	0.82078	0.55207
							732.847	0.81635	0.82675	0.85643	0.82142	0.51922
							730.918	0.81024	0.82285	0.85312	0.81704	0.49851
							728.99	0.80344	0.81674	0.84704	0.80939	0.50134
							727.061	0.79613	0.80965	0.83897	0.80036	0.5277
							725.133	0.78855	0.80268	0.8303	0.79174	0.56469
							723.204	0.78084	0.79683	0.82265	0.78504	0.61004
							721.276	0.77319	0.79292	0.81725	0.78135	0.6626
							719.347	0.7656	0.7917	0.81495	0.78145	0.70562
							717.418	0.75814	0.7933	0.81592	0.78533	0.72265
							715.49	0.75071	0.79655	0.81897	0.79127	0.71806
							713.561	0.74306	0.79888	0.82166	0.79593	0.70656
							711.633	0.73504	0.79706	0.82098	0.79518	0.69636
							709.704	0.72633	0.78779	0.81398	0.78479	0.68229
							707.776	0.71683	0.76849	0.79801	0.76095	0.64539
							705.847	0.70674	0.7377	0.77117	0.7211	0.55605
							703.919	0.69667	0.69553	0.73328	0.66561	0.40044
							701.99	0.68774	0.64546	0.6876	0.60004	0.2211
							700.062	0.6811	0.59513	0.64162	0.53525	0.09
							698.133	0.6773	0.55415	0.60455	0.48371	0.0288
							696.205	0.67627	0.53032	0.58374	0.4549	0.01211
							694.276	0.67712	0.5269	0.58189	0.4524	0.03391
							692.347	0.67862	0.54198	0.59661	0.4731	0.10265
							690.419	0.6795	0.56908	0.62126	0.50829	0.19894
							688.49	0.6789	0.59967	0.64781	0.54735	0.28411
							686.562	0.67674	0.62689	0.67052	0.58242	0.33595
							684.633	0.67357	0.64791	0.6877	0.61076	0.36219
							682.705	0.66981	0.66307	0.70008	0.63264	0.38438
							680.776	0.66583	0.6738	0.7089	0.649	0.41596
							678.848	0.66182	0.6815	0.7154	0.66106	0.45651
							676.919	0.65815	0.68748	0.7207	0.67024	0.49899
							674.991	0.6548	0.69301	0.72532	0.67784	0.53606
							673.062	0.6506	0.69823	0.72885	0.68469	0.56007
							671.133	0.64564	0.70304	0.73156	0.69113	0.57145
							669.205	0.64057	0.70744	0.73415	0.69754	0.58951
							667.276	0.63561	0.71145	0.73676	0.7044	0.6072
							665.348	0.63088	0.71515	0.7395	0.71147	0.61043
							663.419	0.62656	0.71857	0.74245	0.71833	0.62377
							661.491	0.62304	0.72199	0.74592	0.72477	0.63289
							659.562	0.62029	0.72566	0.74984	0.73093	0.63479
							657.634	0.61743	0.72929	0.7536	0.7367	0.63343
							655.705	0.61474	0.73278	0.75709	0.7416	0.6306
							653.777	0.61251	0.73557	0.75984	0.74489	0.62607
							651.848	0.61069	0.73668	0.76112	0.74573	0.61894
							649.919	0.60919	0.7358	0.76093	0.74412	0.60632
							647.991	0.60784	0.73386	0.75981	0.74142	0.58573
							646.062	0.6064	0.73234	0.75874	0.73981	0.56212
							644.134	0.60483	0.7328	0.75892	0.741	0.5479
							642.205	0.60333	0.7362	0.76119	0.74595	0.55128
							640.277	0.60211	0.74245	0.76542	0.75422	0.56873
							638.348	0.6011	0.74988	0.77062	0.7636	0.59114
							636.42	0.60023	0.75605	0.77519	0.77117	0.61206
							634.491	0.59941	0.75899	0.77754	0.77474	0.62715
							632.563	0.59847	0.75793	0.77675	0.77335	0.62894
							630.634	0.5969	0.7533	0.77323	0.76744	0.60889
							628.705	0.59468	0.74632	0.76796	0.75835	0.56765
							626.777	0.5923	0.73873	0.7619	0.74801	0.52067
							624.848	0.59048	0.73236	0.75655	0.7387	0.49313
							622.92	0.58944	0.72856	0.75318	0.73261	0.49404
							620.991	0.58882	0.72748	0.75169	0.73061	0.5143
							619.063	0.58835	0.72849	0.75146	0.73192	0.5431
							617.134	0.58784	0.73092	0.75216	0.73541	0.57368
							615.206	0.58712	0.73434	0.75378	0.74036	0.60167
							613.277	0.58603	0.73831	0.75634	0.74627	0.62598
							611.349	0.5844	0.74235	0.75968	0.75251	0.64769
							609.42	0.58233	0.74608	0.76347	0.75875	0.66713
							607.491	0.57988	0.74914	0.76704	0.76464	0.68416
							605.563	0.577	0.75107	0.76963	0.76947	0.69862
							603.634	0.57383	0.75166	0.77088	0.77246	0.71055
							601.706	0.57082	0.75119	0.77088	0.77333	0.71997
							599.777	0.56863	0.75012	0.76989	0.77221	0.72561
							597.849	0.56725	0.74864	0.76827	0.76974	0.7238
							595.92	0.56587	0.7468	0.76639	0.76657	0.71175
							593.992	0.56399	0.74494	0.76456	0.76296	0.69035
							592.063	0.5617	0.74323	0.76273	0.7589	0.66314
							590.135	0.55923	0.74125	0.76036	0.75442	0.63733
							588.206	0.55656	0.73873	0.75681	0.74959	0.6206
							586.277	0.5538	0.73557	0.75174	0.74442	0.61296
							584.349	0.55117	0.73196	0.7455	0.73977	0.60572
							582.42	0.54829	0.72815	0.73892	0.73675	0.58941
							580.492	0.54449	0.72458	0.73263	0.73529	0.5626
							578.563	0.53982	0.72133	0.72718	0.73422	0.53323
							576.635	0.53475	0.71743	0.72255	0.73189	0.51188
							574.706	0.52957	0.71092	0.71723	0.72581	0.50485
							572.778	0.52421	0.70038	0.70929	0.71343	0.51016
							570.849	0.51854	0.68596	0.69822	0.69464	0.51653
							568.921	0.51246	0.66917	0.68501	0.67172	0.51152
							566.992	0.50616	0.65217	0.67151	0.64772	0.49361
							565.063	0.49983	0.63709	0.65935	0.62576	0.46795
							563.135	0.49387	0.62563	0.64974	0.60896	0.42909
							561.206	0.48879	0.6187	0.64376	0.5997	0.37094
							559.278	0.48491	0.61636	0.64183	0.59851	0.3082
							557.349	0.48174	0.61839	0.64366	0.60445	0.26808
							555.421	0.47923	0.62461	0.64859	0.61608	0.27342
							553.492	0.47826	0.63389	0.65551	0.63106	0.33106
							551.564	0.47923	0.64432	0.66316	0.64655	0.4204
							549.635	0.48143	0.65399	0.67021	0.66029	0.50777
							547.707	0.48406	0.66149	0.67535	0.67083	0.57465
							545.778	0.48654	0.66619	0.6783	0.67752	0.6206
							543.85	0.48795	0.66839	0.67958	0.68091	0.64732
							541.921	0.48745	0.66905	0.67974	0.68247	0.6572
							539.992	0.48531	0.66932	0.67953	0.6836	0.66154
							538.064	0.48274	0.67008	0.67976	0.68541	0.67444
							536.135	0.48043	0.67188	0.68107	0.68888	0.69823
							534.207	0.47851	0.67494	0.68402	0.69412	0.72341
							532.278	0.47764	0.67916	0.68838	0.70044	0.74204
							530.35	0.47829	0.68383	0.69316	0.70672	0.75384
							528.421	0.48043	0.68833	0.69762	0.71251	0.75894
							526.493	0.48416	0.69253	0.70193	0.71786	0.75191
							524.564	0.48926	0.69681	0.70618	0.72289	0.72685
							522.636	0.49531	0.70106	0.71023	0.72682	0.68678
							520.707	0.50187	0.70446	0.71376	0.72865	0.64261
							518.778	0.50876	0.70625	0.71634	0.72781	0.61034
							516.85	0.51619	0.7063	0.71686	0.72437	0.60243
							514.921	0.52378	0.70486	0.71454	0.71895	0.61432
							512.993	0.53067	0.70224	0.71013	0.71249	0.63676
							511.064	0.53647	0.69922	0.70558	0.7069	0.67145
							509.136	0.54164	0.69711	0.70313	0.70422	0.71785
							507.207	0.547	0.6969	0.70423	0.70499	0.7629
							505.279	0.55321	0.69893	0.70877	0.70818	0.79665
							503.35	0.56023	0.70231	0.7149	0.71207	0.82078
							501.422	0.5676	0.70552	0.71973	0.71457	0.83482
							499.493	0.57521	0.70721	0.72109	0.71417	0.83358
							497.564	0.58289	0.7064	0.71885	0.71026	0.81492
							495.636	0.59041	0.70309	0.71425	0.70348	0.77845
							493.707	0.59806	0.69844	0.70927	0.69561	0.72833
							491.779	0.60621	0.69392	0.70598	0.68851	0.68156
							489.85	0.6149	0.69105	0.70543	0.6836	0.66251
							487.922	0.62358	0.69052	0.70728	0.682	0.68105
							485.993	0.63151	0.69246	0.71088	0.68425	0.72616
							484.065	0.63872	0.69692	0.7166	0.69034	0.77797
							482.136	0.64521	0.7037	0.72483	0.69917	0.818
							480.208	0.65097	0.71267	0.73482	0.70945	0.83633
							478.279	0.65658	0.72353	0.74532	0.72078	0.82893
							476.35	0.66207	0.73441	0.75561	0.73259	0.78883
							474.422	0.66749	0.74342	0.76529	0.74447	0.71021
							472.493	0.67345	0.75088	0.77359	0.75665	0.61707
							470.565	0.68041	0.75823	0.78041	0.76887	0.57211
							468.636	0.68834	0.76591	0.78628	0.78046	0.6088
							466.708	0.69639	0.77347	0.79161	0.7908	0.69409
							464.779	0.70435	0.78108	0.79688	0.79986	0.77721
							462.851	0.71341	0.78897	0.80265	0.80751	0.83714
							460.922	0.7231	0.79594	0.80819	0.81283	0.8776
							458.994	0.73197	0.80076	0.81239	0.81501	0.90501
							457.065	0.73977	0.80356	0.81482	0.81459	0.92253
							455.136	0.74701	0.80521	0.8161	0.81298	0.93379
							453.208	0.75366	0.8061	0.8174	0.81147	0.94306
							451.279	0.7588	0.80635	0.82038	0.8112	0.95166
							449.351	0.76316	0.80711	0.82636	0.81437	0.95843
							447.422	0.76949	0.80988	0.83448	0.82216	0.96265
							445.494	0.77823	0.81537	0.84257	0.83216	0.96449
							443.565	0.78742	0.82323	0.84933	0.84137	0.96452
							441.637	0.79428	0.83214	0.855	0.84964	0.96413
							439.708	0.79798	0.84128	0.86079	0.85847	0.96495
							437.78	0.79989	0.85047	0.8681	0.86803	0.96821
							435.851	0.80202	0.85961	0.87737	0.878	0.97295
							433.922	0.80707	0.8685	0.88716	0.88924	0.97594
							431.994	0.81779	0.87712	0.89573	0.90164	0.97467
							430.065	0.83387	0.88556	0.90364	0.91293	0.96999
							428.137	0.85042	0.8926	0.91236	0.92203	0.96413
							426.208	0.86243	0.89627	0.92176	0.93149	0.95341
							424.28	0.87092	0.89868	0.92995	0.94191	0.92727
							422.351	0.87634	0.90275	0.93674	0.9499	0.88231
							420.423	0.87869	0.90939	0.94215	0.95542	0.8295
							418.494	0.87957	0.91792	0.94585	0.96042	0.79442
							416.566	0.88076	0.92695	0.94972	0.96515	0.80046
							414.637	0.8834	0.93612	0.95703	0.96904	0.83566
							412.708	0.88753	0.94505	0.96784	0.97369	0.87703
							410.78	0.89349	0.95335	0.97836	0.98092	0.90985
							408.851	0.90421	0.96294	0.98514	0.98686	0.92905
							406.923	0.91991	0.97369	0.987	0.98755	0.94209
							404.994	0.91991	0.97369	0.987	0.98755	0.96039
							403.066	0.91991	0.97369	0.987	0.98755	0.98282
							401.137	0.91991	0.97369	0.987	0.98755	0.99701
							399.209	0.91991	0.97369	0.987	0.98755	0.9981

## Sheet: Fig2j
							Temperature	GelMA	Gel-co-LGFF	Gel-co-MGFF	Gel-co-HGFF	BPAA-GFF
							30	0.00948	-0.0432	0.06914	0.04917	-1.28431
							30.167	0.01005	-0.10598	0.0691	0.01383	-1.27693
							30.333	-0.0105	-0.18079	0.03001	-0.06256	-1.27814
							30.499	-0.0449	-0.24007	-0.03015	-0.15536	-1.28448
							30.664	-0.09405	-0.2842	-0.08954	-0.23101	-1.27786
							30.829	-0.14331	-0.31399	-0.13381	-0.28663	-1.26586
							30.994	-0.19114	-0.3365	-0.16337	-0.32346	-1.25385
							31.159	-0.23594	-0.34783	-0.18546	-0.35045	-1.24445
							31.324	-0.27386	-0.35577	-0.19602	-0.36375	-1.23816
							31.49	-0.30807	-0.36043	-0.20311	-0.37282	-1.23261
							31.656	-0.33746	-0.36318	-0.20828	-0.37821	-1.2279
							31.821	-0.36338	-0.36379	-0.21174	-0.38211	-1.22349
							31.987	-0.38289	-0.36383	-0.21151	-0.38223	-1.21916
							32.154	-0.39932	-0.36332	-0.21076	-0.3819	-1.21517
							32.32	-0.41342	-0.36267	-0.20949	-0.38103	-1.21221
							32.486	-0.42599	-0.36185	-0.208	-0.38002	-1.20988
							32.652	-0.43537	-0.36126	-0.20681	-0.37899	-1.20834
							32.819	-0.44375	-0.36064	-0.20568	-0.37806	-1.20665
							32.985	-0.45081	-0.35985	-0.20457	-0.37706	-1.20519
							33.152	-0.45712	-0.35942	-0.20341	-0.37626	-1.20392
							33.318	-0.46137	-0.35939	-0.20258	-0.37601	-1.20327
							33.485	-0.46564	-0.35954	-0.2017	-0.37564	-1.20233
							33.651	-0.46936	-0.35976	-0.20091	-0.37528	-1.20134
							33.818	-0.47273	-0.36003	-0.20019	-0.37512	-1.20029
							33.984	-0.47591	-0.36029	-0.1997	-0.3751	-1.19916
							34.151	-0.47916	-0.36063	-0.19915	-0.37502	-1.19796
							34.317	-0.48284	-0.36103	-0.19881	-0.37513	-1.19672
							34.484	-0.48757	-0.36154	-0.1987	-0.37541	-1.19549
							34.65	-0.48911	-0.36204	-0.19874	-0.3758	-1.19412
							34.817	-0.49124	-0.36258	-0.19869	-0.37616	-1.19294
							34.984	-0.49364	-0.36316	-0.1987	-0.37656	-1.19183
							35.15	-0.49589	-0.36391	-0.1988	-0.37699	-1.19099
							35.317	-0.49809	-0.36466	-0.19907	-0.37761	-1.1902
							35.483	-0.50015	-0.36545	-0.19931	-0.37817	-1.19026
							35.65	-0.50214	-0.36625	-0.19957	-0.37877	-1.19106
							35.816	-0.50564	-0.36724	-0.19985	-0.37939	-1.19284
							35.983	-0.50682	-0.36821	-0.20033	-0.38008	-1.19525
							36.15	-0.51115	-0.36917	-0.20076	-0.38076	-1.19925
							36.316	-0.5132	-0.37013	-0.2012	-0.38148	-1.20361
							36.483	-0.51409	-0.37114	-0.20165	-0.3822	-1.20841
							36.649	-0.51405	-0.37211	-0.20215	-0.38291	-1.21365
							36.816	-0.51396	-0.37308	-0.20266	-0.38363	-1.21927
							36.983	-0.51465	-0.37408	-0.2032	-0.38438	-1.22458
							37.149	-0.51782	-0.37508	-0.20376	-0.38514	-1.22982
							37.316	-0.52207	-0.37613	-0.20438	-0.38592	-1.23501
							37.482	-0.52416	-0.3772	-0.205	-0.38673	-1.24006
							37.649	-0.52649	-0.37825	-0.20563	-0.38756	-1.24502
							37.815	-0.52882	-0.37944	-0.20627	-0.3884	-1.24993
							37.982	-0.5312	-0.38058	-0.20706	-0.38931	-1.25489
							38.149	-0.53354	-0.38171	-0.20786	-0.3902	-1.25936
							38.315	-0.53588	-0.38284	-0.20866	-0.3911	-1.26356
							38.482	-0.53819	-0.38406	-0.20947	-0.39201	-1.26698
							38.648	-0.54057	-0.38533	-0.21039	-0.39298	-1.27031
							38.815	-0.54296	-0.38662	-0.21129	-0.39393	-1.27345
							38.981	-0.54535	-0.38791	-0.21219	-0.39485	-1.27668
							39.148	-0.54774	-0.38935	-0.21309	-0.39575	-1.2796
							39.315	-0.55038	-0.39073	-0.21397	-0.3967	-1.28185
							39.481	-0.55295	-0.3921	-0.21489	-0.39767	-1.28412
							39.648	-0.55549	-0.39347	-0.21587	-0.39864	-1.28648
							39.814	-0.55803	-0.39492	-0.21685	-0.39961	-1.28901
							39.981	-0.56071	-0.39634	-0.21785	-0.40062	-1.29188
							40.147	-0.56332	-0.39777	-0.21889	-0.40164	-1.29296
							40.314	-0.56602	-0.39921	-0.21993	-0.40266	-1.2944
							40.48	-0.5688	-0.40074	-0.22097	-0.4037	-1.29596
							40.647	-0.57173	-0.40221	-0.22209	-0.40477	-1.29753
							40.814	-0.57459	-0.40365	-0.2232	-0.40583	-1.29879
							40.98	-0.57743	-0.40512	-0.22431	-0.40693	-1.30021
							41.147	-0.58027	-0.4066	-0.22545	-0.40802	-1.30168
							41.313	-0.58329	-0.40812	-0.22667	-0.40919	-1.30313
							41.48	-0.58621	-0.40969	-0.2279	-0.41036	-1.30449
							41.646	-0.58906	-0.4113	-0.22917	-0.41152	-1.30582
							41.813	-0.59189	-0.41295	-0.23047	-0.41268	-1.30707
							41.979	-0.59473	-0.41458	-0.23189	-0.41395	-1.30825
							42.146	-0.59761	-0.41624	-0.23328	-0.41518	-1.30925
							42.313	-0.60049	-0.41792	-0.23467	-0.41638	-1.3103
							42.479	-0.60338	-0.41964	-0.23606	-0.41755	-1.31132
							42.646	-0.60644	-0.42137	-0.23753	-0.41876	-1.31236
							42.812	-0.60945	-0.4231	-0.23892	-0.41998	-1.31327
							42.979	-0.61251	-0.42483	-0.2403	-0.42124	-1.31427
							43.145	-0.61562	-0.42661	-0.24172	-0.42251	-1.31528
							43.312	-0.61878	-0.4284	-0.24312	-0.42381	-1.31626
							43.478	-0.62185	-0.4302	-0.24455	-0.42511	-1.31707
							43.645	-0.6249	-0.43204	-0.24601	-0.42643	-1.3179
							43.811	-0.62793	-0.43395	-0.24747	-0.42775	-1.31867
							43.978	-0.63102	-0.43585	-0.2491	-0.42912	-1.31938
							44.145	-0.63417	-0.43778	-0.25071	-0.43051	-1.31988
							44.311	-0.63739	-0.43973	-0.25232	-0.43192	-1.32049
							44.478	-0.64065	-0.44176	-0.25394	-0.43334	-1.32109
							44.644	-0.644	-0.44376	-0.25567	-0.43479	-1.32171
							44.811	-0.64726	-0.44578	-0.25737	-0.43624	-1.32232
							44.977	-0.65057	-0.44782	-0.25909	-0.43773	-1.32294
							45.144	-0.65389	-0.44991	-0.26083	-0.43924	-1.32352
							45.31	-0.65712	-0.45201	-0.26256	-0.44079	-1.32405
							45.477	-0.6604	-0.45414	-0.26435	-0.44236	-1.32464
							45.643	-0.66368	-0.45628	-0.2662	-0.44393	-1.32521
							45.81	-0.66694	-0.45852	-0.26808	-0.44549	-1.32578
							45.976	-0.67025	-0.46073	-0.2701	-0.44711	-1.32636
							46.143	-0.67354	-0.46298	-0.27203	-0.44873	-1.32702
							46.309	-0.67688	-0.46523	-0.27395	-0.45034	-1.32768
							46.476	-0.6803	-0.46753	-0.27591	-0.45198	-1.32834
							46.642	-0.68368	-0.46981	-0.27795	-0.45371	-1.32899
							46.809	-0.68704	-0.47211	-0.27999	-0.45548	-1.32956
							46.976	-0.69043	-0.47445	-0.28203	-0.45723	-1.32999
							47.142	-0.69388	-0.47687	-0.28411	-0.45895	-1.33033
							47.309	-0.69734	-0.47929	-0.28621	-0.46082	-1.33061
							47.475	-0.70081	-0.48171	-0.28828	-0.46266	-1.33062
							47.642	-0.70431	-0.48415	-0.29044	-0.46454	-1.33081
							47.808	-0.70784	-0.48674	-0.29269	-0.46643	-1.331
							47.975	-0.71146	-0.48932	-0.29486	-0.46833	-1.33118
							48.141	-0.715	-0.49192	-0.29706	-0.47026	-1.33149
							48.308	-0.71853	-0.49452	-0.29958	-0.47216	-1.33178
							48.474	-0.72207	-0.4972	-0.30262	-0.47406	-1.33211
							48.641	-0.72554	-0.49986	-0.30316	-0.47599	-1.33247
							48.807	-0.72906	-0.50253	-0.30417	-0.47793	-1.33297
							48.974	-0.73262	-0.50523	-0.30651	-0.4799	-1.33332
							49.14	-0.73615	-0.50801	-0.309	-0.48187	-1.33361
							49.307	-0.73974	-0.51079	-0.31167	-0.48387	-1.33393
							49.473	-0.74337	-0.51358	-0.31415	-0.48588	-1.33421
							49.64	-0.74696	-0.5164	-0.31666	-0.4879	-1.33448
							49.806	-0.75057	-0.51933	-0.31916	-0.48991	-1.33479
							49.973	-0.75436	-0.52221	-0.32173	-0.492	-1.33507
							50.139	-0.75811	-0.5251	-0.32425	-0.49409	-1.33524
							50.306	-0.76182	-0.52801	-0.32677	-0.4962	-1.33543
							50.472	-0.76547	-0.53089	-0.32928	-0.49834	-1.33564
							50.639	-0.76924	-0.53381	-0.33189	-0.50057	-1.33589
							50.805	-0.77297	-0.53677	-0.33452	-0.50279	-1.33593
							50.972	-0.77674	-0.53975	-0.33715	-0.50504	-1.336
							51.138	-0.78056	-0.5428	-0.3398	-0.50731	-1.33606
							51.305	-0.78447	-0.54585	-0.3427	-0.50968	-1.3361
							51.471	-0.78839	-0.54891	-0.34557	-0.51203	-1.33596
							51.638	-0.79229	-0.55196	-0.34844	-0.51439	-1.33588
							51.804	-0.7962	-0.55504	-0.35132	-0.51678	-1.33583
							51.971	-0.80021	-0.55809	-0.35427	-0.51923	-1.33581
							52.137	-0.80419	-0.56117	-0.35709	-0.52166	-1.33574
							52.304	-0.80814	-0.56426	-0.35985	-0.52411	-1.33567
							52.47	-0.81206	-0.56733	-0.36257	-0.52657	-1.33559
							52.637	-0.81591	-0.57042	-0.36524	-0.52912	-1.33549
							52.803	-0.81982	-0.57351	-0.368	-0.53164	-1.33533
							52.97	-0.82371	-0.57659	-0.37078	-0.53415	-1.33513
							53.136	-0.82761	-0.57971	-0.37355	-0.53664	-1.33492
							53.303	-0.83149	-0.58275	-0.37645	-0.53919	-1.33469
							53.469	-0.83541	-0.58573	-0.3793	-0.54175	-1.33435
							53.636	-0.83929	-0.58869	-0.38214	-0.54434	-1.33409
							53.802	-0.84315	-0.59153	-0.38502	-0.54695	-1.33377
							53.969	-0.84706	-0.59443	-0.38794	-0.54954	-1.3334
							54.135	-0.85104	-0.59731	-0.39087	-0.55216	-1.33312
							54.302	-0.85503	-0.6002	-0.39382	-0.55479	-1.33286
							54.468	-0.85902	-0.60303	-0.39678	-0.55741	-1.33257
							54.635	-0.86315	-0.60585	-0.39986	-0.56002	-1.33225
							54.801	-0.86726	-0.60867	-0.40288	-0.56263	-1.33193
							54.968	-0.87139	-0.61149	-0.4059	-0.56525	-1.3316
							55.134	-0.8755	-0.61426	-0.40892	-0.56788	-1.33122
							55.301	-0.87968	-0.617	-0.412	-0.57048	-1.33083
							55.467	-0.8838	-0.6197	-0.41506	-0.57306	-1.33036
							55.634	-0.88786	-0.62237	-0.41817	-0.57563	-1.32994
							55.8	-0.89189	-0.62488	-0.42131	-0.57822	-1.32951
							55.967	-0.89583	-0.62741	-0.42449	-0.58079	-1.32905
							56.133	-0.89983	-0.62991	-0.42765	-0.58337	-1.32854
							56.3	-0.90384	-0.63236	-0.43077	-0.58594	-1.32805
							56.466	-0.90789	-0.63464	-0.43386	-0.58849	-1.32751
							56.633	-0.91191	-0.637	-0.43699	-0.59101	-1.32698
							56.799	-0.91597	-0.63933	-0.44007	-0.59351	-1.32639
							56.966	-0.92009	-0.64166	-0.44315	-0.59602	-1.32581
							57.132	-0.92421	-0.64398	-0.44624	-0.59853	-1.32523
							57.299	-0.92841	-0.64633	-0.44933	-0.60102	-1.32467
							57.465	-0.93264	-0.64867	-0.45248	-0.60358	-1.32409
							57.632	-0.93688	-0.651	-0.45567	-0.60618	-1.32352
							57.798	-0.94108	-0.65335	-0.45885	-0.6088	-1.32287
							57.965	-0.94541	-0.65572	-0.46217	-0.61149	-1.3221
							58.131	-0.94967	-0.65811	-0.46538	-0.61415	-1.32133
							58.298	-0.95387	-0.66049	-0.46853	-0.61685	-1.32046
							58.464	-0.95802	-0.6629	-0.47166	-0.61957	-1.31967
							58.631	-0.96229	-0.66531	-0.4748	-0.62232	-1.31887
							58.797	-0.96657	-0.66771	-0.47792	-0.62508	-1.31805
							58.964	-0.97079	-0.67012	-0.48102	-0.62784	-1.31723
							59.13	-0.97501	-0.67259	-0.48413	-0.63061	-1.31644
							59.297	-0.97927	-0.67506	-0.48717	-0.63339	-1.31566
							59.463	-0.98342	-0.67757	-0.4902	-0.63614	-1.31488
							59.63	-0.98752	-0.68009	-0.49324	-0.63892	-1.31403
							59.796	-0.99163	-0.68272	-0.4963	-0.64171	-1.31318
							59.962	-0.99562	-0.68536	-0.49934	-0.64446	-1.31228
							60.129	-0.99959	-0.68805	-0.50241	-0.64725	-1.31134
							60.295	-1.00352	-0.69076	-0.50547	-0.65004	-1.31036
							60.462	-1.00744	-0.69358	-0.50852	-0.65282	-1.30951
							60.628	-1.0113	-0.69637	-0.51171	-0.65562	-1.3087
							60.795	-1.01518	-0.69915	-0.51487	-0.6584	-1.30788
							60.961	-1.01902	-0.70192	-0.518	-0.66116	-1.30719
							61.128	-1.02282	-0.70473	-0.52109	-0.66394	-1.30644
							61.294	-1.02655	-0.70756	-0.52417	-0.6667	-1.30566
							61.461	-1.03028	-0.71041	-0.52719	-0.6695	-1.30483
							61.627	-1.0339	-0.71331	-0.53015	-0.67234	-1.30396
							61.794	-1.03744	-0.71628	-0.53306	-0.6752	-1.30306
							61.96	-1.04095	-0.71924	-0.53578	-0.67803	-1.30215
							62.127	-1.04449	-0.72226	-0.53858	-0.68082	-1.30122
							62.293	-1.04801	-0.72532	-0.54139	-0.68362	-1.30028
							62.46	-1.05148	-0.72843	-0.54422	-0.68641	-1.29936
							62.626	-1.05497	-0.73148	-0.54699	-0.68914	-1.29848
							62.793	-1.05844	-0.73454	-0.54977	-0.6919	-1.29764
							62.959	-1.06192	-0.73762	-0.55258	-0.69468	-1.29689
							63.126	-1.06538	-0.7407	-0.55541	-0.69745	-1.2961
							63.292	-1.06875	-0.74383	-0.55828	-0.70025	-1.29528
							63.459	-1.07201	-0.74699	-0.56115	-0.70302	-1.29445
							63.625	-1.07522	-0.75019	-0.56403	-0.70578	-1.29365
							63.792	-1.0784	-0.75344	-0.56691	-0.70851	-1.29283
							63.959	-1.08136	-0.75665	-0.56977	-0.71122	-1.29192
							64.125	-1.08442	-0.75984	-0.57252	-0.71394	-1.29099
							64.292	-1.08753	-0.76304	-0.57521	-0.71665	-1.29008
							64.458	-1.09065	-0.76627	-0.57789	-0.71937	-1.2892
							64.625	-1.09366	-0.76952	-0.58041	-0.7221	-1.28833
							64.791	-1.09664	-0.77277	-0.58303	-0.72484	-1.28746
							64.958	-1.09957	-0.77602	-0.58565	-0.72758	-1.28664
							65.124	-1.10246	-0.77935	-0.58828	-0.73032	-1.28581
							65.291	-1.10537	-0.78265	-0.59093	-0.73308	-1.28496
							65.457	-1.10826	-0.78597	-0.59357	-0.73579	-1.28411
							65.624	-1.11106	-0.7893	-0.59623	-0.73851	-1.28335
							65.79	-1.11386	-0.79264	-0.59888	-0.74123	-1.2826
							65.957	-1.11669	-0.79594	-0.60152	-0.74391	-1.28185
							66.123	-1.11944	-0.79922	-0.6041	-0.74663	-1.28102
							66.29	-1.12206	-0.80251	-0.60661	-0.74935	-1.2802
							66.456	-1.12458	-0.80585	-0.60907	-0.75206	-1.2793
							66.623	-1.12692	-0.80917	-0.61136	-0.7548	-1.27841
							66.789	-1.12932	-0.81248	-0.61369	-0.75752	-1.27754
							66.956	-1.13169	-0.81579	-0.61604	-0.76024	-1.27655
							67.123	-1.13408	-0.81923	-0.61837	-0.76296	-1.27568
							67.289	-1.13621	-0.82268	-0.62051	-0.76561	-1.2749
							67.456	-1.13842	-0.82611	-0.62268	-0.7683	-1.27417
							67.622	-1.14064	-0.82952	-0.62484	-0.77104	-1.27357
							67.789	-1.14284	-0.83297	-0.62701	-0.77381	-1.27291
							67.955	-1.14494	-0.83637	-0.62903	-0.7765	-1.27222
							68.122	-1.14704	-0.83979	-0.63107	-0.77918	-1.27156
							68.288	-1.14913	-0.8432	-0.63307	-0.78197	-1.27089
							68.455	-1.1512	-0.8465	-0.63505	-0.78502	-1.27023
							68.621	-1.15314	-0.84981	-0.63692	-0.78728	-1.2696
							68.788	-1.15509	-0.85308	-0.63886	-0.7898	-1.26899
							68.955	-1.15702	-0.85634	-0.64079	-0.79237	-1.26834
							69.121	-1.15891	-0.85958	-0.6427	-0.79493	-1.26766
							69.288	-1.1607	-0.86281	-0.64451	-0.79745	-1.26695
							69.454	-1.16251	-0.866	-0.64625	-0.79996	-1.26625
							69.621	-1.16423	-0.86918	-0.64797	-0.80243	-1.26556
							69.787	-1.1659	-0.87234	-0.64965	-0.80489	-1.26478
							69.954	-1.16746	-0.87552	-0.65114	-0.8073	-1.26401
							70.121	-1.16905	-0.87868	-0.65269	-0.80971	-1.26321
							70.287	-1.17057	-0.88183	-0.65419	-0.8121	-1.26242
							70.454	-1.17203	-0.88491	-0.65565	-0.81449	-1.26162
							70.62	-1.17332	-0.88799	-0.657	-0.81678	-1.26089
							70.787	-1.17468	-0.89105	-0.65839	-0.81908	-1.26021
							70.953	-1.17599	-0.89414	-0.65972	-0.82137	-1.25949
							71.12	-1.17721	-0.89713	-0.66101	-0.82366	-1.25894
							71.287	-1.17835	-0.90014	-0.66217	-0.82581	-1.25838
							71.453	-1.17944	-0.90313	-0.66334	-0.828	-1.25781
							71.62	-1.18046	-0.90612	-0.66447	-0.83019	-1.25727
							71.786	-1.18144	-0.90904	-0.66556	-0.83235	-1.25686
							71.953	-1.18223	-0.91197	-0.66647	-0.83446	-1.25637
							72.12	-1.18308	-0.91489	-0.66739	-0.83662	-1.25587
							72.286	-1.18395	-0.9178	-0.66828	-0.83876	-1.25538
							72.453	-1.18481	-0.9206	-0.66915	-0.84086	-1.25496
							72.619	-1.18552	-0.92341	-0.66992	-0.84294	-1.25456
							72.786	-1.18621	-0.92622	-0.67073	-0.845	-1.25415
							72.953	-1.18687	-0.92901	-0.67151	-0.84703	-1.25373
							73.119	-1.18751	-0.93169	-0.67226	-0.84903	-1.2534
							73.286	-1.18801	-0.93439	-0.67289	-0.85095	-1.25302
							73.452	-1.18852	-0.93705	-0.67348	-0.85289	-1.25263
							73.619	-1.18902	-0.93967	-0.67403	-0.85479	-1.25224
							73.786	-1.18949	-0.94215	-0.67452	-0.85666	-1.25179
							73.952	-1.18989	-0.94463	-0.67483	-0.85845	-1.25136
							74.119	-1.19024	-0.94707	-0.67527	-0.86023	-1.25092
							74.286	-1.19051	-0.94949	-0.67571	-0.86199	-1.25051
							74.452	-1.19076	-0.95175	-0.67609	-0.86373	-1.25016
							74.619	-1.19082	-0.95409	-0.6764	-0.86532	-1.24979
							74.785	-1.19092	-0.9564	-0.67664	-0.86691	-1.24943
							74.952	-1.191	-0.95869	-0.67684	-0.86845	-1.24905
							75.119	-1.19107	-0.9609	-0.67708	-0.86997	-1.24874
							75.285	-1.19098	-0.96308	-0.67674	-0.87136	-1.24836
							75.452	-1.19095	-0.96522	-0.67652	-0.87278	-1.24798
							75.619	-1.1909	-0.96733	-0.67632	-0.8742	-1.24762
							75.785	-1.19083	-0.96923	-0.67612	-0.87559	-1.24721
							75.952	-1.19073	-0.97116	-0.67571	-0.87683	-1.24685
							76.118	-1.19063	-0.97307	-0.67538	-0.87809	-1.24649
							76.285	-1.19041	-0.97494	-0.67504	-0.87935	-1.2461
							76.452	-1.19011	-0.97659	-0.67469	-0.8806	-1.24585
							76.618	-1.18977	-0.97826	-0.67434	-0.88169	-1.24558
							76.785	-1.18944	-0.97989	-0.67394	-0.88281	-1.24529
							76.952	-1.18905	-0.98147	-0.67348	-0.88389	-1.24496
							77.118	-1.18856	-0.98285	-0.67301	-0.88493	-1.24472
							77.285	-1.18792	-0.98426	-0.67235	-0.8858	-1.24448
							77.452	-1.18728	-0.98564	-0.6717	-0.88669	-1.24423
							77.618	-1.18664	-0.98696	-0.67104	-0.88754	-1.244
							77.785	-1.18603	-0.98808	-0.67037	-0.88836	-1.2438
							77.952	-1.18532	-0.9892	-0.66948	-0.889	-1.24355
							78.118	-1.18467	-0.99027	-0.66862	-0.8897	-1.24329
							78.285	-1.18398	-0.9913	-0.66775	-0.89038	-1.24306
							78.452	-1.18324	-0.99208	-0.66689	-0.89103	-1.24284
							78.618	-1.18254	-0.99291	-0.66588	-0.89157	-1.24259
							78.785	-1.1818	-0.99372	-0.66492	-0.89208	-1.24231
							78.952	-1.18104	-0.99447	-0.66395	-0.89253	-1.24203
							79.118	-1.18023	-0.99501	-0.66294	-0.89296	-1.24175
							79.285	-1.1792	-0.99559	-0.66193	-0.89317	-1.24146
							79.452	-1.17825	-0.99613	-0.66171	-0.89345	-1.24115
							79.618	-1.17724	-0.99663	-0.6624	-0.8937	-1.24089
							79.785	-1.17618	-0.99685	-0.66209	-0.89391	-1.24061
							79.952	-1.175	-0.99714	-0.66049	-0.89397	-1.24032
							80.118	-1.17392	-0.99742	-0.65901	-0.89406	-1.24002
							80.285	-1.17278	-0.99758	-0.65754	-0.89412	-1.2397
							80.452	-1.17159	-0.99734	-0.65617	-0.89413	-1.2394
							80.618	-1.17037	-0.99725	-0.65462	-0.89399	-1.2391
							80.785	-1.16912	-0.99699	-0.65305	-0.89387	-1.23883
							80.952	-1.16784	-0.9966	-0.65147	-0.8937	-1.23859
							81.118	-1.16661	-0.99612	-0.64989	-0.89349	-1.23832
							81.285	-1.16524	-0.99566	-0.64825	-0.89313	-1.23803
							81.452	-1.16391	-0.99512	-0.64661	-0.8928	-1.23772
							81.618	-1.16258	-0.99452	-0.64496	-0.89247	-1.23747
							81.785	-1.1612	-0.9938	-0.64329	-0.89212	-1.23724
							81.952	-1.15972	-0.9931	-0.64161	-0.89161	-1.23698
							82.119	-1.15819	-0.99222	-0.63995	-0.89112	-1.23675
							82.285	-1.1566	-0.99121	-0.63827	-0.89057	-1.23648
							82.452	-1.15499	-0.99003	-0.63656	-0.89	-1.2362
							82.619	-1.15314	-0.98889	-0.63483	-0.88926	-1.23588
							82.785	-1.1514	-0.98773	-0.63307	-0.88856	-1.23556
							82.952	-1.14968	-0.98653	-0.63127	-0.88785	-1.23526
							83.119	-1.14798	-0.98513	-0.62944	-0.88712	-1.23497
							83.285	-1.14621	-0.98375	-0.62751	-0.88629	-1.23461
							83.452	-1.14446	-0.98234	-0.62564	-0.88544	-1.23428
							83.619	-1.14262	-0.98088	-0.62373	-0.88452	-1.23397
							83.786	-1.14075	-0.97926	-0.62181	-0.88356	-1.23368
							83.952	-1.13879	-0.97766	-0.61981	-0.88247	-1.23348
							84.119	-1.13687	-0.97603	-0.61782	-0.88139	-1.23327
							84.286	-1.13494	-0.97434	-0.61582	-0.88028	-1.23304
							84.452	-1.13296	-0.97249	-0.6138	-0.87917	-1.23279
							84.619	-1.13079	-0.97063	-0.61172	-0.87793	-1.23266
							84.786	-1.12862	-0.96871	-0.60968	-0.8767	-1.23252
							84.953	-1.12643	-0.96677	-0.60762	-0.87545	-1.23237
							85.119	-1.12423	-0.96467	-0.60553	-0.87419	-1.23218
							85.286	-1.1219	-0.96262	-0.60346	-0.87278	-1.23207
							85.453	-1.11968	-0.96052	-0.60138	-0.87137	-1.23195
							85.62	-1.11747	-0.95838	-0.59926	-0.86994	-1.23185
							85.786	-1.11524	-0.95611	-0.59712	-0.86846	-1.23179
							85.953	-1.11307	-0.95383	-0.59493	-0.8668	-1.23168
							86.12	-1.11087	-0.95152	-0.59275	-0.8652	-1.23151
							86.286	-1.10862	-0.94921	-0.59055	-0.86359	-1.23132
							86.453	-1.10636	-0.94673	-0.58835	-0.86196	-1.23116
							86.62	-1.10393	-0.94429	-0.58603	-0.86021	-1.23099
							86.787	-1.10148	-0.94183	-0.58372	-0.85851	-1.23085
							86.953	-1.09901	-0.93933	-0.58135	-0.85678	-1.23069
							87.12	-1.09651	-0.93675	-0.57895	-0.85502	-1.23052
							87.287	-1.09384	-0.93417	-0.57642	-0.85322	-1.23044
							87.454	-1.09123	-0.93154	-0.57396	-0.85141	-1.23031
							87.62	-1.08862	-0.92889	-0.57152	-0.84956	-1.22985
							87.787	-1.08598	-0.92611	-0.56911	-0.84771	-1.22877
							87.954	-1.0833	-0.92335	-0.56661	-0.84579	-1.22725
							88.121	-1.08061	-0.92058	-0.56411	-0.84388	-1.22754
							88.287	-1.07791	-0.91779	-0.56163	-0.84194	-1.22817
							88.454	-1.07517	-0.91495	-0.55916	-0.83996	-1.22869
							88.621	-1.07242	-0.91214	-0.55668	-0.83792	-1.22864
							88.788	-1.06969	-0.90934	-0.55421	-0.8359	-1.22829
							88.954	-1.06693	-0.90654	-0.55175	-0.83385	-1.22773
							89.121	-1.06413	-0.90374	-0.54929	-0.8318	-1.2274
							89.288	-1.06136	-0.90091	-0.54684	-0.82967	-1.227
							89.455	-1.0586	-0.89807	-0.54438	-0.82757	-1.22668
							89.621	-1.05583	-0.89523	-0.54188	-0.82545	-1.22644
							89.788	-1.05302	-0.89231	-0.53935	-0.82332	-1.22626
							89.955	-1.05024	-0.88941	-0.5368	-0.82112	-1.22645
							90.122	-1.04744	-0.88649	-0.53427	-0.81895	-1.2266
							90.288	-1.04458	-0.88355	-0.53176	-0.81678	-1.22681
							90.455	-1.04168	-0.88056	-0.52928	-0.81459	-1.22706
							90.622	-1.03874	-0.8776	-0.52683	-0.81233	-1.22773
							90.789	-1.03583	-0.87466	-0.52437	-0.81008	-1.22829
							90.955	-1.03292	-0.87171	-0.5219	-0.80786	-1.22887
							91.122	-1.02999	-0.86875	-0.51944	-0.80565	-1.22951
							91.289	-1.02689	-0.86576	-0.51693	-0.80342	-1.23041
							91.456	-1.02384	-0.86279	-0.51438	-0.80122	-1.23119
							91.623	-1.02078	-0.85982	-0.51182	-0.79901	-1.232
							91.789	-1.01772	-0.85681	-0.50924	-0.79681	-1.23284
							91.956	-1.01457	-0.85382	-0.50655	-0.79463	-1.23378
							92.123	-1.01146	-0.85082	-0.50395	-0.79239	-1.23472
							92.29	-1.00834	-0.84783	-0.50137	-0.79013	-1.2357
							92.456	-1.00523	-0.84482	-0.49879	-0.78788	-1.23675
							92.623	-1.00212	-0.84181	-0.4963	-0.78558	-1.23787
							92.79	-0.999	-0.8388	-0.4938	-0.7833	-1.23931
							92.957	-0.99586	-0.83578	-0.4913	-0.78104	-1.24072
							93.124	-0.99269	-0.83276	-0.48878	-0.77878	-1.2422
							93.29	-0.98944	-0.82975	-0.48629	-0.77647	-1.24372
							93.457	-0.98621	-0.82676	-0.48375	-0.77416	-1.24577
							93.624	-0.98294	-0.82381	-0.48116	-0.77183	-1.24768
							93.791	-0.97963	-0.8209	-0.47855	-0.76946	-1.24962
							93.957	-0.97629	-0.81796	-0.47588	-0.76703	-1.25178
							94.124	-0.97295	-0.81502	-0.47326	-0.76464	-1.25455
							94.291	-0.96961	-0.8121	-0.47061	-0.76227	-1.25716
							94.458	-0.96629	-0.8092	-0.46793	-0.75991	-1.25983
							94.625	-0.96298	-0.8063	-0.4652	-0.75755	-1.26255
							94.791	-0.95964	-0.80343	-0.46249	-0.75519	-1.26573
							94.958	-0.95623	-0.80056	-0.45982	-0.75281	-1.26882
							95.125	-0.95279	-0.79768	-0.45717	-0.75043	-1.27192
							95.292	-0.94936	-0.79479	-0.4545	-0.74806	-1.27508
							95.459	-0.94591	-0.79192	-0.45186	-0.74568	-1.27861
							95.625	-0.94245	-0.78907	-0.44922	-0.74332	-1.28202
							95.792	-0.93899	-0.78621	-0.44658	-0.74095	-1.28542
							95.959	-0.93555	-0.78337	-0.44403	-0.73858	-1.28885
							96.126	-0.93213	-0.78056	-0.44147	-0.73619	-1.29242
							96.292	-0.92869	-0.77777	-0.43889	-0.73382	-1.29588
							96.459	-0.92523	-0.77502	-0.43631	-0.73144	-1.2993
							96.626	-0.92177	-0.77222	-0.43376	-0.72906	-1.30273
							96.793	-0.91831	-0.76942	-0.4312	-0.72669	-1.30611
							96.96	-0.91489	-0.76663	-0.42865	-0.72434	-1.30955
							97.126	-0.9115	-0.76386	-0.4261	-0.72199	-1.31299
							97.293	-0.90809	-0.76111	-0.42348	-0.71962	-1.31645
							97.46	-0.90469	-0.75835	-0.42082	-0.71724	-1.32002
							97.627	-0.90125	-0.7556	-0.41814	-0.71488	-1.32351
							97.794	-0.89784	-0.7529	-0.41546	-0.71253	-1.32698
							97.96	-0.89452	-0.75021	-0.41268	-0.71014	-1.33045
							98.127	-0.89116	-0.74751	-0.40998	-0.70776	-1.33384
							98.294	-0.88767	-0.7448	-0.40733	-0.70536	-1.33721
							98.461	-0.88409	-0.74211	-0.4047	-0.70297	-1.34056
							98.628	-0.88053	-0.73941	-0.40212	-0.70063	-1.34389
							98.794	-0.87704	-0.73674	-0.39951	-0.69829	-1.34711
							98.961	-0.87359	-0.73412	-0.39691	-0.69593	-1.35045
							99.128	-0.87016	-0.73145	-0.39432	-0.69359	-1.35387
							99.295	-0.86674	-0.7289	-0.39176	-0.6913	-1.3573
							99.462	-0.86325	-0.72651	-0.3892	-0.68898	-1.36091
							99.628	-0.85973	-0.72403	-0.38663	-0.68664	-1.36453
							99.795	-0.85619	-0.72152	-0.38406	-0.68432	-1.36823
							99.962	-0.85261	-0.71896	-0.38147	-0.68204	-1.372
							100.129	-0.84905	-0.71637	-0.37886	-0.67975	-1.37603
							100.296	-0.84546	-0.71376	-0.37626	-0.67744	-1.38004
							100.462	-0.84186	-0.71104	-0.37367	-0.67514	-1.38413
							100.629	-0.83824	-0.70842	-0.37105	-0.67287	-1.3883
							100.796	-0.83465	-0.70583	-0.36844	-0.67059	-1.39285
							100.963	-0.83108	-0.70327	-0.36583	-0.66831	-1.39722
							101.13	-0.82752	-0.70076	-0.36325	-0.66602	-1.40185
							101.296	-0.82398	-0.6982	-0.36073	-0.66372	-1.40698
							101.463	-0.82041	-0.69563	-0.35817	-0.66144	-1.41247
							101.63	-0.81684	-0.69307	-0.35559	-0.65919	-1.4178
							101.797	-0.81326	-0.69047	-0.35299	-0.65693	-1.42324
							101.964	-0.80963	-0.6879	-0.35043	-0.65467	-1.4288
							102.13	-0.80605	-0.68536	-0.34785	-0.65241	-1.43475
							102.297	-0.8025	-0.68284	-0.34526	-0.65016	-1.44063
							102.464	-0.79898	-0.68029	-0.34266	-0.6479	-1.44657
							102.631	-0.79545	-0.67774	-0.34004	-0.64566	-1.45281
							102.798	-0.7919	-0.67521	-0.33743	-0.64346	-1.45954
							102.964	-0.78833	-0.67269	-0.33486	-0.64128	-1.46659
							103.131	-0.78476	-0.6702	-0.33231	-0.63909	-1.47404
							103.298	-0.78121	-0.66771	-0.32977	-0.63696	-1.48157
							103.465	-0.77768	-0.66522	-0.32723	-0.6348	-1.48936
							103.632	-0.77412	-0.66276	-0.32466	-0.63262	-1.49714
							103.798	-0.77049	-0.66036	-0.32207	-0.63044	-1.50497
							103.965	-0.76679	-0.65792	-0.31954	-0.62822	-1.51291
							104.132	-0.76313	-0.65548	-0.31703	-0.62599	-1.52093
							104.299	-0.75949	-0.65304	-0.31451	-0.62375	-1.52929
							104.466	-0.75585	-0.65062	-0.31196	-0.6215	-1.53756
							104.632	-0.75212	-0.64819	-0.30947	-0.61921	-1.54592
							104.799	-0.74847	-0.64576	-0.30696	-0.61696	-1.55437
							104.966	-0.74486	-0.64334	-0.30447	-0.61474	-1.56315
							105.133	-0.74127	-0.64092	-0.302	-0.61254	-1.57194
							105.3	-0.73778	-0.63852	-0.29952	-0.61035	-1.58083
							105.467	-0.73423	-0.63613	-0.29707	-0.60817	-1.5898
							105.633	-0.73062	-0.63372	-0.29463	-0.60601	-1.59926
							105.8	-0.727	-0.63131	-0.29217	-0.60384	-1.60863
							105.967	-0.72335	-0.6289	-0.28968	-0.60165	-1.61811
							106.134	-0.71978	-0.62651	-0.2872	-0.59943	-1.62769
							106.301	-0.71628	-0.6241	-0.28474	-0.59722	-1.63771
							106.467	-0.71282	-0.62169	-0.28226	-0.595	-1.64759
							106.634	-0.70935	-0.61931	-0.27979	-0.59276	-1.6578
							106.801	-0.70584	-0.61694	-0.27736	-0.59055	-1.66832
							106.968	-0.70236	-0.61456	-0.27498	-0.58834	-1.67921
							107.135	-0.69892	-0.61222	-0.27261	-0.58614	-1.68997
							107.301	-0.69551	-0.60987	-0.27029	-0.58396	-1.70086
							107.468	-0.69205	-0.60752	-0.26795	-0.58173	-1.71214
							107.635	-0.68857	-0.6052	-0.26562	-0.5795	-1.72379
							107.802	-0.68507	-0.60287	-0.26331	-0.57729	-1.73524
							107.969	-0.68153	-0.60056	-0.26093	-0.57507	-1.74703
							108.135	-0.67798	-0.59826	-0.25853	-0.57289	-1.75911
							108.302	-0.67442	-0.59596	-0.25614	-0.57076	-1.77155
							108.469	-0.67086	-0.59366	-0.25379	-0.56866	-1.78391
							108.636	-0.66726	-0.59137	-0.25143	-0.56665	-1.79635
							108.803	-0.66371	-0.58907	-0.24909	-0.56459	-1.80874
							108.97	-0.66016	-0.58678	-0.2467	-0.56251	-1.82194
							109.136	-0.65663	-0.5845	-0.24429	-0.56043	-1.83512
							109.303	-0.65317	-0.58222	-0.24209	-0.55834	-1.8485
							109.47	-0.64966	-0.57996	-0.23976	-0.55624	-1.86208
							109.637	-0.64613	-0.5777	-0.23724	-0.55414	-1.87596
							109.804	-0.64263	-0.57547	-0.23491	-0.55203	-1.88978
							109.97	-0.63908	-0.57322	-0.23294	-0.54994	-1.90368
							110.137	-0.63557	-0.57097	-0.23071	-0.54789	-1.91763
							110.304	-0.63211	-0.56874	-0.22843	-0.54586	-1.93177
							110.471	-0.62864	-0.56652	-0.22617	-0.54382	-1.94581
							110.638	-0.62519	-0.56429	-0.22386	-0.54181	-1.95981
							110.804	-0.62173	-0.56203	-0.2216	-0.53977	-1.97376
							110.971	-0.61824	-0.55978	-0.21933	-0.5377	-1.98753
							111.138	-0.61478	-0.55755	-0.21704	-0.53562	-2.00124
							111.305	-0.61143	-0.55531	-0.21484	-0.53348	-2.01491
							111.472	-0.60803	-0.55308	-0.21258	-0.53136	-2.02836
							111.638	-0.60462	-0.55087	-0.21034	-0.52926	-2.0413
							111.805	-0.60118	-0.54868	-0.20811	-0.52716	-2.05399
							111.972	-0.59781	-0.5465	-0.20593	-0.52507	-2.06625
							112.139	-0.59439	-0.54432	-0.20375	-0.523	-2.07789
							112.306	-0.59097	-0.54215	-0.20156	-0.52096	-2.08781
							112.473	-0.58759	-0.54001	-0.19937	-0.51894	-2.09705
							112.639	-0.58416	-0.53784	-0.19728	-0.51703	-2.1054
							112.806	-0.58073	-0.53568	-0.19514	-0.51511	-2.11311
							112.973	-0.57734	-0.53351	-0.19298	-0.51321	-2.11875
							113.14	-0.57398	-0.53138	-0.19081	-0.5113	-2.12324
							113.307	-0.57055	-0.52927	-0.18863	-0.50952	-2.12609
							113.473	-0.56711	-0.52718	-0.18646	-0.50769	-2.12785
							113.64	-0.56367	-0.52509	-0.18428	-0.50582	-2.12707
							113.807	-0.56024	-0.52307	-0.18207	-0.50394	-2.12495
							113.974	-0.55672	-0.52101	-0.17987	-0.50203	-2.12016
							114.141	-0.55328	-0.51895	-0.17768	-0.5001	-2.11423
							114.307	-0.54991	-0.51689	-0.17549	-0.49816	-2.10526
							114.474	-0.5466	-0.51481	-0.17331	-0.49621	-2.09488
							114.641	-0.54328	-0.51275	-0.17113	-0.49418	-2.08258
							114.808	-0.53995	-0.51072	-0.16894	-0.49219	-2.0689
							114.975	-0.53659	-0.5087	-0.16677	-0.49025	-2.05202
							115.141	-0.53322	-0.50672	-0.16463	-0.48833	-2.03406
							115.308	-0.52985	-0.50472	-0.16254	-0.48646	-2.01483
							115.475	-0.52644	-0.50271	-0.16046	-0.48458	-1.99525
							115.642	-0.52304	-0.50071	-0.1584	-0.4827	-1.97493
							115.809	-0.51967	-0.49877	-0.15632	-0.48082	-1.95501
							115.976	-0.51633	-0.49682	-0.15433	-0.47898	-1.93506
							116.142	-0.51308	-0.49488	-0.15229	-0.47711	-1.91515
							116.309	-0.50984	-0.49296	-0.15021	-0.47524	-1.89753
							116.476	-0.50658	-0.49107	-0.14811	-0.47336	-1.88135
							116.643	-0.50336	-0.48916	-0.14595	-0.47149	-1.86722
							116.81	-0.50015	-0.48725	-0.14383	-0.46963	-1.85453
							116.976	-0.49699	-0.48533	-0.14171	-0.46778	-1.84515
							117.143	-0.49387	-0.48344	-0.1396	-0.46592	-1.83913
							117.31	-0.49069	-0.48157	-0.1375	-0.4641	-1.83632
							117.477	-0.48759	-0.4797	-0.13541	-0.46226	-1.83462
							117.644	-0.48453	-0.47785	-0.13335	-0.4604	-1.83887
							117.81	-0.48146	-0.476	-0.13132	-0.45856	-1.84457
							117.977	-0.47847	-0.47414	-0.12933	-0.45671	-1.85239
							118.144	-0.47539	-0.47229	-0.12733	-0.45489	-1.86166
							118.311	-0.47226	-0.47044	-0.12536	-0.45309	-1.87402
							118.478	-0.46914	-0.46861	-0.12338	-0.45129	-1.88834
							118.644	-0.46594	-0.4668	-0.12142	-0.44956	-1.90336
							118.811	-0.46277	-0.46499	-0.11967	-0.44779	-1.91858
							118.978	-0.45957	-0.46319	-0.11845	-0.44601	-1.93374
							119.145	-0.45637	-0.46144	-0.11738	-0.44422	-1.94888
							119.312	-0.45318	-0.45967	-0.11527	-0.44244	-1.96361
							119.478	-0.45004	-0.45789	-0.11291	-0.44067	-1.97759
							119.645	-0.44692	-0.45612	-0.11078	-0.43892	-1.9891
							119.812	-0.44385	-0.45437	-0.10876	-0.43716	-1.99981
							119.979	-0.44083	-0.45263	-0.10667	-0.43537	-2.00864
							120.146	-0.4378	-0.4509	-0.1046	-0.43361	-2.01495
							120.312	-0.43479	-0.44917	-0.10257	-0.43187	-2.01808
							120.479	-0.43178	-0.44745	-0.10054	-0.43017	-2.02005
							120.646	-0.42876	-0.44573	-0.09858	-0.42849	-2.01945
							120.813	-0.42575	-0.44401	-0.09657	-0.42683	-2.01553
							120.98	-0.42273	-0.44231	-0.09455	-0.42519	-2.00803
							121.146	-0.41969	-0.44055	-0.09254	-0.42358	-1.99737
							121.313	-0.4167	-0.43882	-0.09055	-0.42203	-1.98352
							121.48	-0.41382	-0.4371	-0.08859	-0.42041	-1.96757
							121.647	-0.41093	-0.43541	-0.08662	-0.41875	-1.94556
							121.814	-0.408	-0.43374	-0.08468	-0.41704	-1.9208
							121.98	-0.40515	-0.43207	-0.08289	-0.41524	-1.8924
							122.147	-0.40223	-0.43039	-0.08104	-0.41346	-1.86164
							122.314	-0.39925	-0.42871	-0.07917	-0.41166	-1.82419
							122.481	-0.39628	-0.42705	-0.07729	-0.40987	-1.78518
							122.648	-0.39319	-0.42536	-0.07552	-0.40803	-1.74412
							122.814	-0.39022	-0.42365	-0.07369	-0.40624	-1.70186
							122.981	-0.38734	-0.42195	-0.07186	-0.40446	-1.65403
							123.148	-0.38451	-0.42021	-0.07004	-0.40269	-1.60412
							123.315	-0.38179	-0.4185	-0.06817	-0.40102	-1.55331
							123.482	-0.37905	-0.41679	-0.06633	-0.39931	-1.50237
							123.648	-0.37627	-0.41509	-0.06453	-0.39761	-1.45262
							123.815	-0.37343	-0.41337	-0.06276	-0.39592	-1.40734
							123.982	-0.37069	-0.41164	-0.06091	-0.3943	-1.36825
							124.149	-0.36788	-0.40991	-0.0591	-0.39266	-1.33408
							124.316	-0.36498	-0.40817	-0.05731	-0.39098	-1.31165
							124.482	-0.36215	-0.40644	-0.05553	-0.38931	-1.29321
							124.649	-0.35949	-0.40472	-0.05374	-0.38769	-1.2792
							124.816	-0.35629	-0.40299	-0.05201	-0.38607	-1.26685
							124.983	-0.35298	-0.40126	-0.05029	-0.38444	-1.25808
							125.149	-0.35125	-0.39955	-0.04857	-0.38283	-1.25042
							125.316	-0.35011	-0.39781	-0.04689	-0.38123	-1.24408
							125.483	-0.34755	-0.39605	-0.04521	-0.37963	-1.23811
							125.65	-0.34322	-0.39429	-0.04352	-0.37803	-1.23308
							125.817	-0.34042	-0.39246	-0.04182	-0.37643	-1.22872
							125.983	-0.338	-0.39064	-0.04007	-0.37488	-1.2248
							126.15	-0.33522	-0.38884	-0.03832	-0.37332	-1.22146
							126.317	-0.33236	-0.38705	-0.03658	-0.37178	-1.21859
							126.484	-0.32954	-0.38521	-0.03486	-0.37026	-1.21569
							126.651	-0.32676	-0.38336	-0.03322	-0.36881	-1.21303
							126.817	-0.32397	-0.38151	-0.03155	-0.36735	-1.21099
							126.984	-0.32121	-0.37965	-0.03	-0.36589	-1.20906
							127.151	-0.31845	-0.37777	-0.02871	-0.36442	-1.20775
							127.318	-0.31578	-0.37589	-0.02734	-0.36297	-1.20651
							127.485	-0.31306	-0.37402	-0.02587	-0.36149	-1.20546
							127.651	-0.31033	-0.37214	-0.02434	-0.36002	-1.20442
							127.818	-0.30762	-0.37022	-0.02277	-0.35855	-1.20388
							127.985	-0.30496	-0.36827	-0.02102	-0.35702	-1.2033
							128.152	-0.30227	-0.36631	-0.01934	-0.3555	-1.20277
							128.319	-0.29956	-0.36435	-0.01766	-0.35401	-1.20218
							128.485	-0.29684	-0.36233	-0.01597	-0.35251	-1.20257
							128.652	-0.29418	-0.36035	-0.01424	-0.35103	-1.20269
							128.819	-0.29149	-0.35838	-0.01251	-0.34956	-1.20285
							128.986	-0.28885	-0.35642	-0.01079	-0.3481	-1.20311
							129.152	-0.28625	-0.35449	-0.00905	-0.34662	-1.20374
							129.319	-0.28359	-0.35253	-0.0074	-0.34519	-1.20433
							129.486	-0.2809	-0.35055	-0.00577	-0.34377	-1.20504
							129.653	-0.27824	-0.34856	-0.00414	-0.34236	-1.20588
							129.82	-0.27559	-0.34654	-0.00252	-0.34097	-1.20704
							129.986	-0.27292	-0.34455	-0.001	-0.3396	-1.20802
							130.153	-0.27032	-0.34258	0.000544695	-0.3382	-1.20917
							130.32	-0.26774	-0.34061	0.00208	-0.33681	-1.21058
							130.487	-0.26517	-0.33864	0.00358	-0.33542	-1.21117
							130.654	-0.26272	-0.33667	0.00503	-0.33409	-1.21115
							130.82	-0.26023	-0.3347	0.00647	-0.33277	-1.21381
							130.987	-0.25778	-0.33273	0.00788	-0.33145	-1.21693
							131.154	-0.25534	-0.33082	0.00927	-0.33012	-1.2206
							131.321	-0.25286	-0.32893	0.01062	-0.3289	-1.22413
							131.488	-0.2503	-0.32706	0.01203	-0.32767	-1.22772
							131.654	-0.24772	-0.32522	0.01345	-0.32643	-1.23145
							131.821	-0.24515	-0.32343	0.01489	-0.3252	-1.2334
							131.988	-0.24259	-0.32162	0.01635	-0.32403	-1.23074
							132.155	-0.24017	-0.31979	0.01777	-0.32283	-1.23047
							132.321	-0.2378	-0.31795	0.01917	-0.32161	-1.23627
							132.488	-0.23547	-0.31615	0.02059	-0.32039	-1.24494
							132.655	-0.23336	-0.31433	0.02196	-0.31923	-1.25346
							132.822	-0.23113	-0.31251	0.02333	-0.3181	-1.26173
							132.989	-0.22889	-0.31071	0.02472	-0.317	-1.26989
							133.155	-0.22664	-0.30894	0.0261	-0.31588	-1.27823
							133.322	-0.2244	-0.30718	0.02747	-0.31485	-1.28652
							133.489	-0.22213	-0.30544	0.02886	-0.31377	-1.29478
							133.656	-0.21987	-0.30371	0.03024	-0.31266	-1.30298
							133.822	-0.21764	-0.30205	0.03161	-0.31154	-1.31104
							133.989	-0.21554	-0.30036	0.03295	-0.31042	-1.31917
							134.156	-0.21346	-0.29869	0.03427	-0.30931	-1.3271
							134.323	-0.21139	-0.297	0.03559	-0.30821	-1.33463
							134.489	-0.20931	-0.29536	0.03692	-0.30711	-1.34113
							134.656	-0.20737	-0.29372	0.0382	-0.30604	-1.3475
							134.823	-0.20538	-0.29209	0.0395	-0.30496	-1.35337
							134.99	-0.20338	-0.29047	0.04081	-0.30385	-1.35851
							135.157	-0.20141	-0.2889	0.0421	-0.30277	-1.36206
							135.323	-0.19939	-0.28733	0.0434	-0.3017	-1.365
							135.49	-0.1974	-0.28576	0.04469	-0.30065	-1.36749
							135.657	-0.19544	-0.28418	0.04598	-0.29961	-1.3696
							135.824	-0.1935	-0.28267	0.04725	-0.29855	-1.37079
							135.99	-0.19156	-0.28113	0.04851	-0.29752	-1.37124
							136.157	-0.18958	-0.27961	0.04979	-0.29646	-1.37072
							136.324	-0.18762	-0.2781	0.05107	-0.2954	-1.36933
							136.491	-0.1857	-0.2766	0.05235	-0.29434	-1.3673
							136.657	-0.18378	-0.2751	0.05362	-0.29331	-1.36444
							136.824	-0.18192	-0.27359	0.0549	-0.2923	-1.36067
							136.991	-0.18007	-0.27209	0.05618	-0.2913	-1.35665
							137.158	-0.17821	-0.27062	0.05744	-0.29028	-1.35163
							137.324	-0.17638	-0.26915	0.05866	-0.28932	-1.34639
							137.491	-0.17448	-0.26768	0.05989	-0.28834	-1.34064
							137.658	-0.17254	-0.2662	0.06114	-0.28735	-1.33447
							137.825	-0.17057	-0.26474	0.06237	-0.28638	-1.32766
							137.991	-0.16853	-0.26327	0.06352	-0.28537	-1.32115
							138.158	-0.1666	-0.2618	0.06472	-0.28439	-1.31457
							138.325	-0.1647	-0.26033	0.06595	-0.28344	-1.30792
							138.492	-0.1628	-0.25888	0.06717	-0.28251	-1.30124
							138.658	-0.16097	-0.25745	0.06837	-0.28159	-1.29456
							138.825	-0.15912	-0.25604	0.0696	-0.28068	-1.288
							138.992	-0.15728	-0.25462	0.07086	-0.27978	-1.2815
							139.159	-0.15547	-0.25326	0.07209	-0.27888	-1.2752
							139.325	-0.15366	-0.25187	0.07334	-0.27805	-1.26951
							139.492	-0.15187	-0.2505	0.07456	-0.27719	-1.26377
							139.659	-0.15008	-0.24913	0.0758	-0.27632	-1.25871
							139.826	-0.14826	-0.2478	0.07703	-0.27547	-1.25419
							139.992	-0.14652	-0.24648	0.07822	-0.27466	-1.25014
							140.159	-0.1448	-0.24518	0.07944	-0.27382	-1.24601
							140.326	-0.14308	-0.2439	0.08066	-0.27296	-1.24237
							140.493	-0.14136	-0.24261	0.08188	-0.2721	-1.23909
							140.66	-0.13968	-0.24129	0.0831	-0.27123	-1.23685
							140.826	-0.13797	-0.23997	0.08435	-0.27037	-1.23447
							140.993	-0.13626	-0.23867	0.08562	-0.26951	-1.23237
							141.16	-0.13457	-0.23732	0.08689	-0.26865	-1.23059
							141.326	-0.1329	-0.23603	0.08816	-0.26782	-1.22919
							141.493	-0.13123	-0.23473	0.0894	-0.26702	-1.22773
							141.66	-0.12957	-0.23344	0.09061	-0.26623	-1.22637
							141.827	-0.12791	-0.23221	0.0918	-0.26545	-1.22513
							141.993	-0.12636	-0.23098	0.093	-0.26474	-1.22442
							142.16	-0.12478	-0.22976	0.09423	-0.26398	-1.22354
							142.327	-0.12321	-0.22854	0.09546	-0.26322	-1.223
							142.494	-0.12165	-0.22736	0.09668	-0.26247	-1.22274
							142.66	-0.12019	-0.22618	0.09796	-0.26171	-1.22274
							142.827	-0.11869	-0.22499	0.09919	-0.26097	-1.22266
							142.994	-0.11723	-0.2238	0.10038	-0.26025	-1.22262
							143.161	-0.11578	-0.22264	0.10155	-0.25954	-1.22262
							143.327	-0.11436	-0.22143	0.10274	-0.25885	-1.2229
							143.494	-0.11288	-0.22021	0.10394	-0.25817	-1.22317
							143.661	-0.11141	-0.21899	0.10511	-0.25751	-1.22349
							143.828	-0.10997	-0.21778	0.10627	-0.25688	-1.22387
							143.994	-0.10853	-0.21659	0.10739	-0.25628	-1.22449
							144.161	-0.10706	-0.21541	0.10853	-0.25564	-1.22504
							144.328	-0.10561	-0.21423	0.10965	-0.255	-1.22566
							144.495	-0.10415	-0.21307	0.11075	-0.25438	-1.22633
							144.661	-0.10278	-0.21188	0.11181	-0.25382	-1.22724
							144.828	-0.10143	-0.21071	0.11294	-0.25326	-1.22811
							144.995	-0.10006	-0.20954	0.1141	-0.25272	-1.229
							145.162	-0.09869	-0.20836	0.11528	-0.25219	-1.22994
							145.328	-0.09741	-0.20721	0.11653	-0.2517	-1.23109
							145.495	-0.09612	-0.20605	0.11775	-0.25118	-1.23217
							145.662	-0.09483	-0.2049	0.11894	-0.25064	-1.2333
							145.828	-0.09356	-0.20379	0.12012	-0.2501	-1.23446
							145.995	-0.09232	-0.20264	0.12127	-0.24954	-1.23576
							146.162	-0.09109	-0.20149	0.12238	-0.24903	-1.23703
							146.329	-0.08989	-0.20036	0.12348	-0.24855	-1.23834
							146.495	-0.0887	-0.19919	0.12457	-0.24809	-1.23971
							146.662	-0.08759	-0.19803	0.12562	-0.2477	-1.24124
							146.829	-0.08647	-0.19686	0.12668	-0.24726	-1.24276
							146.996	-0.08535	-0.19571	0.12773	-0.24681	-1.24433
							147.162	-0.08422	-0.19457	0.12876	-0.24635	-1.24593
							147.329	-0.08313	-0.19343	0.12983	-0.24594	-1.24766
							147.496	-0.08204	-0.19228	0.13088	-0.24552	-1.24939
							147.662	-0.08093	-0.19114	0.13194	-0.24511	-1.25115
							147.829	-0.07979	-0.19004	0.133	-0.2447	-1.25295
							147.996	-0.07865	-0.18893	0.13406	-0.24434	-1.25487
							148.163	-0.07753	-0.18781	0.13513	-0.24397	-1.25677
							148.329	-0.07644	-0.18669	0.13618	-0.24361	-1.25872
							148.496	-0.07532	-0.18562	0.13724	-0.24327	-1.26073
							148.663	-0.07426	-0.18455	0.13834	-0.24302	-1.26293
							148.829	-0.07322	-0.18349	0.13943	-0.24277	-1.26507
							148.996	-0.07219	-0.18243	0.14048	-0.24253	-1.26725
							149.163	-0.07114	-0.18137	0.14154	-0.24226	-1.26947
							149.33	-0.07017	-0.18029	0.14258	-0.24205	-1.27192
							149.496	-0.06916	-0.1792	0.14359	-0.24178	-1.27437
							149.663	-0.06817	-0.17811	0.14459	-0.24153	-1.27689
							149.83	-0.06718	-0.17699	0.14557	-0.24129	-1.27947
							149.997	-0.06626	-0.17591	0.14649	-0.24103	-1.2821
							150.163	-0.06527	-0.17482	0.14747	-0.24083	-1.28497
							150.33	-0.06423	-0.17372	0.14844	-0.24064	-1.28779
							150.497	-0.06321	-0.17269	0.1494	-0.24045	-1.29066
							150.663	-0.06217	-0.17166	0.15036	-0.24036	-1.29361
							150.83	-0.06116	-0.17062	0.15136	-0.24023	-1.29676
							150.997	-0.06016	-0.16959	0.15239	-0.24011	-1.2999
							151.164	-0.05912	-0.16861	0.15341	-0.24001	-1.30308
							151.33	-0.0581	-0.1676	0.15445	-0.23994	-1.30628
							151.497	-0.05708	-0.1666	0.15547	-0.23987	-1.30971
							151.664	-0.0561	-0.1656	0.15647	-0.23979	-1.31304
							151.83	-0.05514	-0.16459	0.15748	-0.23972	-1.31639
							151.997	-0.05428	-0.16358	0.15847	-0.23969	-1.31976
							152.164	-0.05342	-0.16256	0.15946	-0.23965	-1.3232
							152.331	-0.05256	-0.16154	0.16043	-0.2396	-1.32667
							152.497	-0.05172	-0.16053	0.1614	-0.23954	-1.33024
							152.664	-0.05103	-0.15953	0.16232	-0.2395	-1.33388
							152.831	-0.05028	-0.15855	0.16326	-0.23944	-1.33774
							152.997	-0.0495	-0.15759	0.16418	-0.23938	-1.34155
							153.164	-0.04872	-0.15663	0.16508	-0.2393	-1.34539
							153.331	-0.04797	-0.1557	0.16594	-0.23924	-1.34928
							153.497	-0.04719	-0.15484	0.16684	-0.23918	-1.35348
							153.664	-0.04642	-0.15398	0.16773	-0.23912	-1.35762
							153.831	-0.04562	-0.15313	0.16857	-0.23907	-1.36177
							153.998	-0.04486	-0.15249	0.1693	-0.23902	-1.36596
							154.164	-0.04411	-0.15194	0.17004	-0.23896	-1.37043
							154.331	-0.04335	-0.15085	0.17081	-0.23888	-1.37489
							154.498	-0.04259	-0.15006	0.1716	-0.23878	-1.37941
							154.664	-0.04188	-0.14923	0.1723	-0.23864	-1.38396
							154.831	-0.04115	-0.14837	0.17307	-0.23849	-1.38866
							154.998	-0.04041	-0.14746	0.17388	-0.23833	-1.39334
							155.165	-0.03968	-0.14649	0.17471	-0.23817	-1.39805
							155.331	-0.03891	-0.1456	0.17558	-0.23796	-1.4028
							155.498	-0.03814	-0.14472	0.17639	-0.23777	-1.40769
							155.665	-0.03736	-0.14385	0.17723	-0.23757	-1.41263
							155.831	-0.03659	-0.14303	0.17805	-0.23734	-1.41759
							155.998	-0.03587	-0.1422	0.17878	-0.23711	-1.42257
							156.165	-0.03518	-0.14136	0.17953	-0.23687	-1.42774
							156.331	-0.0345	-0.14051	0.18027	-0.23662	-1.4328
							156.498	-0.03385	-0.13969	0.18099	-0.23638	-1.43783
							156.665	-0.03331	-0.13887	0.18164	-0.23612	-1.44288
							156.832	-0.03268	-0.13807	0.18228	-0.23588	-1.44792
							156.998	-0.03205	-0.13728	0.18291	-0.23563	-1.45294
							157.165	-0.03146	-0.13649	0.18355	-0.23536	-1.45791
							157.332	-0.03086	-0.13571	0.18417	-0.23511	-1.46289
							157.498	-0.03027	-0.13496	0.18481	-0.23487	-1.46784
							157.665	-0.02972	-0.13427	0.18545	-0.23467	-1.47275
							157.832	-0.02917	-0.13365	0.18606	-0.23448	-1.47764
							157.998	-0.02869	-0.13302	0.18667	-0.2343	-1.48252
							158.165	-0.02818	-0.1324	0.18725	-0.23414	-1.48731
							158.332	-0.0277	-0.13179	0.18779	-0.23401	-1.49216
							158.499	-0.02725	-0.13127	0.18831	-0.23388	-1.49703
							158.665	-0.02687	-0.13072	0.18874	-0.23378	-1.50193
							158.832	-0.02648	-0.13015	0.18917	-0.23364	-1.50679
							158.999	-0.02611	-0.12958	0.18958	-0.23351	-1.51168
							159.165	-0.02574	-0.12901	0.18999	-0.23339	-1.51658
							159.332	-0.02545	-0.12846	0.19033	-0.23324	-1.52146
							159.499	-0.02515	-0.12792	0.19068	-0.2331	-1.52632
							159.665	-0.02486	-0.1274	0.19104	-0.23296	-1.53114
							159.832	-0.02456	-0.12692	0.19139	-0.23284	-1.53599
							159.999	-0.02436	-0.12643	0.19172	-0.23275	-1.54085
							160.165	-0.02417	-0.12595	0.19206	-0.23269	-1.54564
							160.332	-0.024	-0.12549	0.19238	-0.23263	-1.55044
							160.499	-0.02384	-0.1251	0.19269	-0.23257	-1.55526
							160.665	-0.0237	-0.12469	0.19299	-0.23258	-1.56005
							160.832	-0.02345	-0.1243	0.19328	-0.23258	-1.56475
							160.999	-0.02318	-0.12392	0.19354	-0.23262	-1.5695
							161.165	-0.02289	-0.12363	0.19374	-0.23268	-1.57426
							161.332	-0.02246	-0.12331	0.19391	-0.23276	-1.57897
							161.499	-0.02212	-0.123	0.19414	-0.23287	-1.58364
							161.665	-0.02176	-0.1227	0.19436	-0.23299	-1.58834
							161.832	-0.02138	-0.12247	0.19455	-0.23311	-1.59306
							161.999	-0.02101	-0.12222	0.19471	-0.23335	-1.59778
							162.166	-0.02064	-0.12199	0.19486	-0.2336	-1.60251
							162.332	-0.02025	-0.12179	0.195	-0.23388	-1.60733
							162.499	-0.01984	-0.12163	0.19511	-0.23416	-1.61212
							162.666	-0.01948	-0.12147	0.19514	-0.23458	-1.61689
							162.832	-0.01917	-0.12135	0.19517	-0.23499	-1.62168
							162.999	-0.01886	-0.12125	0.19517	-0.23542	-1.62646
							163.166	-0.01854	-0.12123	0.19516	-0.23587	-1.63117
							163.332	-0.0183	-0.1212	0.19509	-0.23637	-1.63583
							163.499	-0.01801	-0.12118	0.19501	-0.23686	-1.64049
							163.666	-0.01769	-0.12116	0.19491	-0.23735	-1.64496
							163.832	-0.01736	-0.12126	0.1948	-0.23786	-1.64942
							163.999	-0.01707	-0.12134	0.19464	-0.23842	-1.6538
							164.166	-0.01679	-0.12144	0.19451	-0.23904	-1.65811
							164.332	-0.0165	-0.12154	0.19441	-0.23972	-1.66211
							164.499	-0.01621	-0.12176	0.1943	-0.24043	-1.66615
							164.666	-0.01599	-0.12197	0.19415	-0.24126	-1.67015
							164.832	-0.01574	-0.1222	0.19398	-0.24206	-1.67394
							164.999	-0.01549	-0.12245	0.19381	-0.24288	-1.67702
							165.166	-0.01525	-0.12278	0.19362	-0.24372	-1.68009
							165.332	-0.01508	-0.12309	0.19333	-0.24467	-1.68292
							165.499	-0.01487	-0.12341	0.193	-0.24563	-1.68555
							165.666	-0.01464	-0.12374	0.1926	-0.24658	-1.68764
							165.833	-0.0144	-0.12412	0.19217	-0.24754	-1.68941
							165.999	-0.01418	-0.12449	0.19159	-0.24861	-1.69075
							166.166	-0.01394	-0.12488	0.19109	-0.2497	-1.69172
							166.333	-0.01372	-0.12531	0.19061	-0.25086	-1.69181
							166.499	-0.01348	-0.1258	0.19014	-0.25203	-1.69168
							166.666	-0.01324	-0.12628	0.18971	-0.25333	-1.69106
							166.833	-0.01302	-0.12678	0.18927	-0.25466	-1.68993
							166.999	-0.01279	-0.12731	0.18884	-0.25602	-1.68836
							167.166	-0.01255	-0.12793	0.18844	-0.25741	-1.68683
							167.333	-0.0124	-0.12854	0.18808	-0.25896	-1.68477
							167.499	-0.01224	-0.12915	0.18765	-0.26046	-1.68231
							167.666	-0.01208	-0.12978	0.18719	-0.262	-1.67898
							167.833	-0.01189	-0.13052	0.18672	-0.26355	-1.67552
							167.999	-0.01171	-0.13123	0.1862	-0.26524	-1.67165
							168.166	-0.01152	-0.13195	0.18569	-0.26693	-1.6675
							168.333	-0.01133	-0.13271	0.18512	-0.26866	-1.66246
							168.499	-0.01112	-0.13361	0.18453	-0.27044	-1.65725
							168.666	-0.01092	-0.13449	0.18387	-0.27242	-1.65166
							168.833	-0.01074	-0.13537	0.18321	-0.27436	-1.64574
							168.999	-0.01057	-0.13628	0.18254	-0.27635	-1.63887
							169.166	-0.01041	-0.13741	0.18187	-0.27838	-1.63221
							169.333	-0.01031	-0.13854	0.18105	-0.28059	-1.62497
							169.499	-0.01014	-0.13963	0.18025	-0.28279	-1.61723
							169.666	-0.00993	-0.14073	0.17945	-0.28502	-1.60912
							169.833	-0.00971	-0.14196	0.17863	-0.28729	-1.60093
							169.999	-0.00942	-0.14319	0.17776	-0.28971	-1.59246
							170.166	-0.0091	-0.14395	0.1769	-0.2921	-1.58378
							170.333	-0.00883	-0.14435	0.17601	-0.29454	-1.5747
							170.5	-0.00859	-0.14483	0.17509	-0.29702	-1.56525
							170.666	-0.0083	-0.14617	0.17416	-0.29965	-1.5548
							170.833	-0.00802	-0.14757	0.17323	-0.30224	-1.54412
							171	-0.00775	-0.14887	0.17227	-0.30486	-1.5324
							171.166	-0.00747	-0.15013	0.1713	-0.30751	-1.5209
							171.333	-0.00723	-0.15144	0.17025	-0.31026	-1.50888
							171.5	-0.00696	-0.15276	0.16918	-0.31294	-1.49646
							171.666	-0.00666	-0.15406	0.16808	-0.3156	-1.48308
							171.833	-0.00638	-0.15542	0.16696	-0.31825	-1.46942
							172	-0.00606	-0.15676	0.16573	-0.32088	-1.45458
							172.166	-0.00577	-0.15808	0.16453	-0.32354	-1.43916
							172.333	-0.00552	-0.1594	0.16335	-0.32623	-1.42209
							172.5	-0.00531	-0.16075	0.16217	-0.32893	-1.40437
							172.666	-0.00516	-0.16212	0.16097	-0.33162	-1.38628
							172.833	-0.005	-0.16354	0.15978	-0.33429	-1.36756
							173	-0.00485	-0.16497	0.15858	-0.33694	-1.34797
							173.166	-0.00471	-0.16646	0.15739	-0.33957	-1.32656
							173.333	-0.00463	-0.16789	0.15618	-0.34216	-1.30519
							173.5	-0.00448	-0.16931	0.15496	-0.34475	-1.28341
							173.666	-0.00428	-0.17073	0.15365	-0.34731	-1.26131
							173.833	-0.00403	-0.17213	0.15221	-0.34984	-1.23832
							174	-0.00377	-0.17352	0.15107	-0.35223	-1.21573
							174.166	-0.00357	-0.17491	0.14963	-0.35465	-1.19315
							174.333	-0.00337	-0.17631	0.14754	-0.35691	-1.17042
							174.5	-0.00318	-0.17766	0.14511	-0.35904	-1.14871
							174.667	-0.00305	-0.17903	0.14432	-0.36098	-1.12716
							174.833	-0.00293	-0.18037	0.14302	-0.36298	-1.10611
							175	-0.0028	-0.18172	0.14167	-0.36495	-1.08576
							175.167	-0.00267	-0.18299	0.14038	-0.36681	-1.06765
							175.333	-0.00255	-0.18427	0.13928	-0.36832	-1.0506
							175.5	-0.0024	-0.18551	0.13816	-0.36982	-1.03513
							175.667	-0.00228	-0.18674	0.13707	-0.3712	-1.02069
							175.833	-0.00216	-0.18785	0.136	-0.37246	-1.00929
							176	-0.00193	-0.18897	0.13507	-0.37334	-0.99903
							176.167	-0.00173	-0.19005	0.13411	-0.37441	-0.99036
							176.333	-0.0015	-0.19108	0.13314	-0.37534	-0.98275
							176.5	-0.00126	-0.19194	0.13219	-0.37604	-0.97799
							176.667	-0.00103	-0.19278	0.13127	-0.37629	-0.97431
							176.833	-0.000837374	-0.19356	0.13034	-0.37659	-0.97206
							177	-0.000673904	-0.19428	0.12942	-0.37675	-0.97068
							177.167	-0.000533729	-0.19472	0.12852	-0.37679	-0.97118
							177.333	-0.000444358	-0.19524	0.12771	-0.37665	-0.97246
							177.5	-0.000313948	-0.19571	0.12694	-0.37633	-0.97493
							177.667	-0.000212629	-0.19611	0.12619	-0.37553	-0.97824
							177.833	-0.000156694	-0.19628	0.12544	-0.37455	-0.98248
							178	-6.09407e-05	-0.19649	0.1249	-0.37333	-0.98689
							178.167	6.57263e-05	-0.19668	0.12432	-0.37223	-0.99177
							178.333	0.000177909	-0.19674	0.1238	-0.37095	-0.9971
							178.5	0.00026338	-0.19641	0.12332	-0.36958	-1.00299
							178.667	0.000399161	-0.1961	0.12301	-0.36783	-1.00863
							178.833	0.000535015	-0.19569	0.12271	-0.36607	-1.01434
							179	0.000621775	-0.19519	0.12248	-0.36428	-1.02011
							179.167	0.000690534	-0.19426	0.1223	-0.36244	-1.02627
							179.333	0.000819977	-0.19346	0.12238	-0.36045	-1.03234
							179.5	0.000942242	-0.19259	0.1224	-0.35844	-1.03838
							179.667	0.00104	-0.19165	0.12246	-0.35615	-1.04442
							179.833	0.00111	-0.19058	0.12256	-0.3536	-1.0506
							180	0.00118	-0.18945	0.12296	-0.3508	-1.05665
							180.167	0.00127	-0.18803	0.12336	-0.34798	-1.06264
							180.333	0.00136	-0.18654	0.1238	-0.34517	-1.0686
							180.5	0.00145	-0.18491	0.12429	-0.34238	-1.07431
							180.667	0.00149	-0.18331	0.12509	-0.3393	-1.07995
							180.833	0.00154	-0.18165	0.12581	-0.33608	-1.08547
							181	0.00161	-0.17995	0.12658	-0.33261	-1.09087
							181.167	0.0017	-0.17806	0.12742	-0.32892	-1.0958
							181.333	0.00179	-0.17617	0.12846	-0.32493	-1.10079
							181.5	0.00183	-0.17424	0.1295	-0.32107	-1.10565
							181.667	0.00191	-0.17228	0.13062	-0.31718	-1.11039
							181.833	0.00203	-0.17013	0.1318	-0.31325	-1.1146
							182	0.00208	-0.16803	0.13332	-0.30911	-1.11899
							182.167	0.00213	-0.16591	0.1348	-0.30502	-1.12305
							182.333	0.0022	-0.16378	0.13632	-0.30093	-1.12684
							182.5	0.00228	-0.16153	0.13788	-0.29684	-1.13044
							182.667	0.00238	-0.15931	0.13973	-0.29264	-1.13411
							182.833	0.00249	-0.15708	0.14149	-0.28852	-1.13765
							183	0.00256	-0.15486	0.14326	-0.28445	-1.14109
							183.167	0.00261	-0.15262	0.14508	-0.28041	-1.14423
							183.333	0.00274	-0.1504	0.14708	-0.27649	-1.14738
							183.5	0.00287	-0.14815	0.1491	-0.27255	-1.15045
							183.667	0.00298	-0.14596	0.15116	-0.26877	-1.15345
							183.834	0.00305	-0.14378	0.15328	-0.26508	-1.15609
							184	0.0031	-0.14142	0.15565	-0.26169	-1.15887
							184.167	0.00316	-0.13914	0.15791	-0.25826	-1.16163
							184.334	0.00321	-0.13775	0.16019	-0.2551	-1.16434
							184.5	0.00324	-0.1363	0.1625	-0.25213	-1.16685
							184.667	0.00324	-0.13466	0.16492	-0.24965	-1.16934
							184.834	0.00328	-0.13307	0.16728	-0.24723	-1.17177
							185	0.00335	-0.13153	0.16967	-0.24487	-1.1741
							185.167	0.00345	-0.13001	0.1721	-0.24276	-1.1761
							185.334	0.00358	-0.12856	0.17456	-0.24109	-1.17817
							185.5	0.00371	-0.12716	0.17698	-0.23947	-1.1802
							185.667	0.00386	-0.1258	0.17937	-0.2381	-1.18216
							185.834	0.00403	-0.12468	0.18172	-0.23699	-1.18384
							186	0.0042	-0.12353	0.18401	-0.23612	-1.18553
							186.167	0.00437	-0.12245	0.18625	-0.23523	-1.18715
							186.334	0.00451	-0.1214	0.18847	-0.23445	-1.18882
							186.5	0.00463	-0.12063	0.19067	-0.23392	-1.18981
							186.667	0.00474	-0.11979	0.19265	-0.23381	-1.19092
							186.834	0.00487	-0.11901	0.19466	-0.23407	-1.19196
							187	0.005	-0.11843	0.19659	-0.23442	-1.19294
							187.167	0.00511	-0.11803	0.19845	-0.23486	-1.19357
							187.334	0.0052	-0.11756	0.20009	-0.23537	-1.1943
							187.5	0.0053	-0.11712	0.20176	-0.23587	-1.195
							187.667	0.00542	-0.11674	0.20337	-0.23651	-1.19566
							187.834	0.00554	-0.11658	0.20492	-0.23723	-1.19614
							188	0.00566	-0.11637	0.20615	-0.2383	-1.19664
							188.167	0.00581	-0.11619	0.20744	-0.23936	-1.19715
							188.334	0.00595	-0.11603	0.20871	-0.24062	-1.19767
							188.5	0.00607	-0.11607	0.20982	-0.24182	-1.19806
							188.667	0.0062	-0.11606	0.21036	-0.24312	-1.19847
							188.834	0.00629	-0.11607	0.21107	-0.24436	-1.19886
							189	0.00638	-0.11609	0.21176	-0.24561	-1.19923
							189.167	0.00648	-0.11621	0.21242	-0.24686	-1.19956
							189.334	0.00652	-0.11631	0.21276	-0.24808	-1.19993
							189.5	0.00658	-0.11645	0.21315	-0.24929	-1.20034
							189.667	0.00665	-0.11662	0.21348	-0.25049	-1.20076
							189.834	0.00672	-0.11686	0.21357	-0.2517	-1.20114
							190	0.00675	-0.11709	0.21346	-0.25287	-1.20149
							190.167	0.0068	-0.11733	0.21341	-0.25404	-1.20182
							190.334	0.00683	-0.11759	0.21333	-0.25521	-1.20213
							190.5	0.00685	-0.11795	0.21323	-0.25636	-1.20235
							190.667	0.00684	-0.11826	0.21288	-0.25743	-1.20258
							190.834	0.00683	-0.11856	0.21258	-0.25851	-1.20279
							191	0.00674	-0.11886	0.2123	-0.25957	-1.20299
							191.167	0.00658	-0.11921	0.21199	-0.26061	-1.20318
							191.334	0.00638	-0.11956	0.21149	-0.26153	-1.2034
							191.5	0.00622	-0.1199	0.21102	-0.26246	-1.20363
							191.667	0.00609	-0.12023	0.21054	-0.26338	-1.20383
							191.834	0.00596	-0.12059	0.21002	-0.26428	-1.20407
							192	0.0058	-0.12097	0.20935	-0.26509	-1.20434
							192.167	0.00564	-0.12137	0.20874	-0.26593	-1.20464
							192.334	0.00551	-0.12177	0.20817	-0.26676	-1.20493
							192.5	0.00542	-0.12217	0.20761	-0.26759	-1.20532
							192.667	0.00534	-0.12259	0.20701	-0.26829	-1.20578
							192.834	0.00525	-0.123	0.20642	-0.26896	-1.20631
							193	0.00516	-0.12339	0.20582	-0.2696	-1.2069
							193.167	0.00507	-0.12379	0.20523	-0.27022	-1.20773
							193.334	0.00498	-0.12419	0.20468	-0.2707	-1.20853
							193.5	0.00487	-0.12457	0.20411	-0.27125	-1.20941
							193.667	0.00476	-0.12494	0.20355	-0.27183	-1.21034
							193.834	0.00462	-0.12531	0.20301	-0.27243	-1.21158
							194	0.00449	-0.12567	0.20246	-0.27302	-1.21279
							194.167	0.00435	-0.12605	0.2019	-0.27358	-1.21404
							194.334	0.00418	-0.12642	0.20136	-0.27412	-1.21536
							194.5	0.00398	-0.12685	0.20083	-0.27466	-1.21707
							194.667	0.00375	-0.12728	0.20027	-0.27515	-1.21877
							194.834	0.00352	-0.12768	0.1997	-0.27563	-1.22053
							195	0.00335	-0.12807	0.19912	-0.2761	-1.22223
							195.167	0.00322	-0.12853	0.19853	-0.27657	-1.22465
							195.334	0.00313	-0.12895	0.19795	-0.27693	-1.22707
							195.5	0.00306	-0.12936	0.19741	-0.27727	-1.23
							195.667	0.00301	-0.12979	0.19687	-0.27759	-1.23299
							195.834	0.00296	-0.13012	0.19633	-0.27788	-1.23661
							196	0.00306	-0.13052	0.19586	-0.27802	-1.24026
							196.167	0.0031	-0.13089	0.19539	-0.27819	-1.24411
							196.334	0.0031	-0.13129	0.19493	-0.27833	-1.24821
							196.5	0.00308	-0.13185	0.19446	-0.27843	-1.25256
							196.667	0.00302	-0.1323	0.19398	-0.27846	-1.25718
							196.834	0.00295	-0.1323	0.19349	-0.27845	-1.26229
							197	0.00287	-0.13292	0.19297	-0.27841	-1.2679
							197.167	0.00276	-0.13357	0.19248	-0.2783	-1.27474
							197.333	0.00263	-0.13404	0.19203	-0.27815	-1.28267
							197.5	0.00247	-0.13409	0.19158	-0.27794	-1.29158
							197.667	0.00232	-0.13423	0.19115	-0.27769	-1.30093
							197.833	0.00216	-0.13435	0.19072	-0.27738	-1.31084
							198	0.00197	-0.13465	0.19031	-0.27703	-1.32196
							198.167	0.00178	-0.13513	0.18993	-0.27663	-1.33437
							198.333	0.00161	-0.13559	0.18959	-0.27619	-1.34827
							198.5	0.00145	-0.13604	0.1893	-0.27569	-1.36359
							198.667	0.00129	-0.13651	0.18902	-0.27515	-1.38028
							198.833	0.00113	-0.13703	0.18873	-0.27454	-1.3984
							199	0.000964557	-0.13756	0.18842	-0.27388	-1.41844
							199.167	0.000745042	-0.13802	0.18807	-0.27316	-1.44088
							199.333	0.000492329	-0.13841	0.18773	-0.27241	-1.46592
							199.5	0.000275095	-0.13876	0.18742	-0.27171	-1.49344
							199.667	6.59409e-05	-0.13908	0.18714	-0.27101	-1.52329
							199.833	-0.000158478	-0.13936	0.18689	-0.27018	-1.55524
							200	-0.0003848		0.18665	-0.26922	-1.58833

## Sheet: Fig2k
Time	GelMA			Gel-co-LGFF			Gel-co-MGFF			Gel-co-HGFF
2	3.47264	2.75401	2.60285	5.40038	5.52591	5.56158	4.11732	6.41067	5.88753	6.62824	11.674	8.29817
4	14.7264	12.8181	11.6709	8.91841	7.67754	6.00985	8.86871	10.1508	11.0724	7.70893	17.5477	10.6892
8	30.3234	34.3968	28.8917	10.1954	8.7332	8.9803	9.98603	12.761	15.17	10.4467	22.6138	12.0253
12	41.4677	44.8586	39.1352	10.5313	12.1881	12.4138	11.8715	16.8793	16.7393	16.8588	26.7474	18.6357
24	88.5572	88.1244	82.1998	15.6622	15.9155	19.0542	15.014	18.9675	18.9189	24.7118	30.837	20.1828
50	100	100	100	40.3226	33.2054	41.3793	18.2961	23.2019	24.6731	41.2104	43.025	34.8805
	means
Time	GelMA	Gel-co-LGFF	Gel-co-MGFF	Gel-co-HGFF
2	2.94317	5.49596	5.47184	8.86681
4	13.0718	7.53527	10.0306	11.9819
8	31.204	9.30298	12.639	15.0286
12	41.8205	11.7111	15.1634	20.7473
24	86.2938	16.8773	17.6335	25.2439
50	100	38.3024	22.057	39.7053

## Sheet: Fig2l
	GelMA			Gel-co-LGFF			Gel-co-MGFF			Gel-co-HGFF
Day1	0.444	0.381	0.384	0.584	0.628	0.588	0.682	0.69	0.626	0.59	0.576	0.55
Day3	0.79	0.815	0.86	0.981	0.951	0.96	1.07	1.092	0.976	0.862	0.785	0.856
Day7	0.978	1.002	1.076	1.066	1.143	0.971	1.32	1.292	1.268	0.957	0.902	1.081
	means
	GelMA	Gel-co-LGFF	Gel-co-MGFF	Gel-co-HGFF
Day1	0.403	0.6	0.666	0.572
Day3	0.821667	0.964	1.046	0.834333
Day7	1.01867	1.06	1.29333	0.98

## Sheet: Fig2n
GelMA					Gel-co-LGFF					Gel-co-MGFF					Gel-co-HGFF
0.264431	0.550622	0.514416	0.692015	0.640118	0.9202	0.912791	0.789104	0.863724	0.5573	0.974082	0.936426	0.746283	0.894672	0.81113	0.659701	0.568521	0.810289	0.5	0.661509
	GelMA	Gel-co-LGFF	Gel-co-MGFF	Gel-co-HGFF
means	0.53232	0.808624	0.872519	0.640004

## Sheet: Fig3b
								Time	GelMA	Gel-co-MGFF
								0	41.4352	33.3989
								0.2	41.9301	33.6354
								0.40001	41.8317	33.5461
								0.60001	42.4065	34.0094
								0.80002	43.6344	34.3274
								1.00002	43.3962	33.941
								1.20002	43.071	33.4194
								1.40003	42.9713	33.0684
								1.60003	41.3651	32.7072
								1.80004	40.5198	32.5787
								2.00004	40.2036	32.4937
								2.20004	40.4994	32.5578
								2.40005	41.9908	32.5521
								2.60005	42.1148	32.8156
								2.80006	42.848	31.6976
								3.00006	41.2735	32.4461
								3.20006	42.2486	31.9992
								3.40007	41.9212	32.3737
								3.60007	43.1728	32.8094
								3.80008	43.9721	33.5192
								4.00008	45.2724	33.1761
								4.20008	44.0901	33.6835
								4.40009	44.2856	34.0926
								4.60009	44.2291	34.2988
								4.8001	42.8866	33.9471
								5.0001	42.8012	33.3586
								5.2001	41.9192	33.779
								5.40011	41.2724	33.6607
								5.60011	41.302	33.7195
								5.80012	41.8627	34.0196
								6.00012	42.1303	34.4504
								6.20012	42.1013	34.5578
								6.40013	42.4716	35.3583
								6.60013	41.0084	35.2009
								6.80014	40.6414	34.636
								7.00014	41.5894	34.9667
								7.20014	40.7433	35.068
								7.40015	39.7893	34.8135
								7.60015	39.9015	34.7016
								7.80016	40.3302	35.149
								8.00016	41.6684	35.3949
								8.20016	43.0098	35.1166
								8.40017	42.2754	34.7424
								8.60017	41.9174	34.6951
								8.80018	41.7105	33.7662
								9.00018	42.4617	33.9665
								9.20018	42.7821	33.6337
								9.40019	42.2811	33.0548
								9.60019	42.6094	32.5758
								9.8002	42.4927	32.0649
								10.0002	41.9606	31.9635
								10.2002	42.2617	32.7212
								10.4002	42.6526	32.5412
								10.6002	42.7553	32.1477
								10.8002	42.1373	31.6866
								11.0002	42.0358	32.2136
								11.2002	41.8596	32.2778
								11.4002	41.6302	32.4238
								11.6002	41.5513	31.9656
								11.8002	42.0696	32.1321
								12.0002	41.1363	31.7324
								12.2002	41.551	32.1972
								12.4002	41.6748	32.1473
								12.6003	42.3044	31.2247
								12.8003	42.7178	31.4615
								13.0003	43.5448	31.5602
								13.2003	41.431	31.1827
								13.4003	42.0303	31.0131
								13.6003	40.2007	30.6238
								13.8003	40.3536	30.6241
								14.0003	41.9986	30.2549
								14.2003	41.2101	30.5291
								14.4003	41.0505	30.7416
								14.6003	41.9773	30.6473
								14.8003	41.7478	30.8226
								15.0003	42.5072	30.8746
								15.2003	41.6211	30.9059
								15.4003	42.3134	30.8234
								15.6003	43.1583	30.7013
								15.8003	42.0544	30.6721
								16.0003	41.4271	30.7054
								16.2003	40.0053	30.9886
								16.4003	40.5888	31.4329
								16.6003	40.3928	31.2785
								16.8003	40.5928	32.157
								17.0003	38.7764	32.5648
								17.2003	39.3468	31.9528
								17.4003	39.7461	31.5214
								17.6003	40.2268	31.7761
								17.8004	39.8784	30.7231
								18.0004	40.0106	31.0035
								18.2004	39.5484	31.4876
								18.4004	40.0897	31.2233
								18.6004	39.5034	31.3724
								18.8004	39.1951	30.8318
								19.0004	39.7679	31.2748
								19.2004	39.587	30.9739
								19.4004	39.457	31.1973
								19.6004	39.5824	31.2389
								19.8004	40.7467	31.0888
								20.0004	40.4619	30.4214
								20.2004	41.2037	30.4782
								20.4004	40.3582	30.7809
								20.6004	38.9726	29.9103
								20.8004	37.9471	29.7964
								21.0004	37.7775	29.4616
								21.2004	40.2361	29.4842
								21.4004	40.0456	29.887
								21.6004	39.7043	29.673
								21.8004	39.6664	30.0174
								22.0004	39.8376	30.6112
								22.2004	39.7508	30.9875
								22.4004	40.7184	30.7072
								22.6004	40.4719	31.0751
								22.8005	40.2522	31.4291
								23.0005	41.1055	30.8711
								23.2005	41.0184	30.7679
								23.4005	40.436	31.0856
								23.6005	39.8987	30.2896
								23.8005	39.9333	30.469
								24.0005	41.0417	30.5721
								24.2005	41.8166	30.8441
								24.4005	41.137	30.3407
								24.6005	41.7524	30.2889
								24.8005	41.085	29.8934
								25.0005	40.8641	29.8809
								25.2005	40.0289	29.4583
								25.4005	41.7548	29.2893
								25.6005	42.0642	29.3977
								25.8005	41.2675	29.756
								26.0005	42.6753	29.5806
								26.2005	43.3008	29.1372
								26.4005	42.569	29.5276
								26.6005	41.8452	29.6004
								26.8005	41.7478	29.6092
								27.0005	40.5742	29.3102
								27.2005	42.0033	29.0474
								27.4005	39.425	28.3968
								27.6005	40.2154	28.5854
								27.8006	39.0839	28.6818
								28.0006	39.3337	28.7281
								28.2006	40.7572	28.769
								28.4006	40.1048	28.9966
								28.6006	40.8205	28.6541
								28.8006	40.7587	28.7911
								29.0006	39.6186	28.955
								29.2006	40.6545	28.6229
								29.4006	40.9715	28.5069
								29.6006	41.9932	28.9099
								29.8006	41.22	28.9276
								30.0006	41.1333	28.7054
								30.2006	39.9776	29.4611
								30.4006	40.7675	29.1772
								30.6006	40.1271	29.0902
								30.8006	40.1176	29.7491
								31.0006	41.2269	29.9193
								31.2006	40.625	30.1102
								31.4006	39.3392	29.8931
								31.6006	39.258	29.2231
								31.8006	39.9529	29.6008
								32.0006	39.4563	29.6483
								32.2006	39.0856	29.1914
								32.4006	38.8219	29.0337
								32.6007	39.1449	28.9265
								32.8007	38.9243	28.7645
								33.0007	38.3002	28.9203
								33.2007	38.7356	28.9405
								33.4007	38.1224	28.8077
								33.6007	39.1617	29.0328
								33.8007	40.058	29.1675
								34.0007	40.0397	29.4678
								34.2007	39.6948	29.5607
								34.4007	40.4913	29.5519
								34.6007	40.4095	29.4411
								34.8007	40.0018	29.4036
								35.0007	40.4865	29.4031
								35.2007	40.6879	29.4262
								35.4007	39.9966	29.7391
								35.6007	40.4118	29.5785
								35.8007	39.8906	29.4137
								36.0007	39.9565	29.0478
								36.2007	39.5768	29.9024
								36.4007	40.5977	29.4703
								36.6007	40.3944	29.6753
								36.8007	39.6628	29.3392
								37.0007	41.3637	29.2955
								37.2007	41.3292	29.1253
								37.4008	41.8919	29.1085
								37.6007	41.6412	28.8569
								37.8008	40.7652	29.1344
								38.0008	41.8164	29.3724
								38.2008	40.6657	29.3879
								38.4008	42.3991	29.9548
								38.6008	41.9728	29.1736
								38.8008	42.1605	29.0701
								39.0008	40.794	29.7278
								39.2008	41.5162	29.5929
								39.4008	41.639	30.226
								39.6008	42.179	29.9607
								39.8008	41.5347	29.5949
								40.0008	40.0385	29.8352
								40.2008	38.7908	29.4828
								40.4008	39.0271	29.3565
								40.6008	39.1342	29.5253
								40.8008	38.3621	30.0583
								41.0008	38.5144	29.7337
								41.2008	38.3271	29.8428
								41.4008	38.5611	29.3084
								41.6008	39.0039	29.2571
								41.8008	38.0584	29.5439
								42.0008	38.2582	29.2235
								42.2008	37.2277	29.6051
								42.4008	37.8253	30.1662
								42.6009	38.6454	30.186
								42.8009	38.7418	30.047
								43.0009	39.1795	30.2778
								43.2009	38.6678	30.6948
								43.4009	37.8858	31.1311
								43.6009	39.7304	31.0865
								43.8009	39.4319	30.7451
								44.0009	38.2616	30.6931
								44.2009	38.6418	31.0621
								44.4009	38.0058	31.0484
								44.6009	37.946	30.8115
								44.8009	37.0095	30.6891
								45.0009	38.7038	30.0055
								45.2009	37.514	31.1069
								45.4009	37.5857	30.817
								45.6009	37.4553	31.226
								45.8009	38.3053	30.927
								46.0009	40.0624	31.7808
								46.2009	40.8371	31.2348
								46.4009	40.9875	30.2858
								46.6009	40.845	30.3893
								46.8009	40.2166	30.2626
								47.0009	42.5289	30.2198
								47.2009	42.1285	30.0152
								47.401	41.4017	29.8202
								47.6009	41.5533	29.8134
								47.801	43.2132	30.6608
								48.001	41.8287	31.4397
								48.201	41.2402	30.8701
								48.401	42.9638	30.5688
								48.601	43.5263	30.5115
								48.801	43.6201	29.7555
								49.001	43.5318	29.4436
								49.201	43.3809	29.9778
								49.401	43.3819	29.9882
								49.601	43.2431	30.2734
								49.801	44.7386	30.0467
								50.001	43.6591	29.8685
								50.201	44.4725	29.9791
								50.401	43.9325	30.3229
								50.601	43.9304	30.4012
								50.801	43.2428	30.5995
								51.001	42.7658	30.9169
								51.201	43.5495	30.8101
								51.401	43.1585	31.1801
								51.601	43.9363	32.0262
								51.801	42.9847	32.1492
								52.001	43.5082	31.4265
								52.201	43.5407	31.1279
								52.401	43.3462	30.8222
								52.6011	43.0478	31.0593
								52.8011	43.4052	30.7352
								53.0011	44.8264	30.6626
								53.2011	44.331	30.7646
								53.4011	45.228	30.5614
								53.6011	44.8307	30.4365
								53.8011	43.5904	30.8787
								54.0011	42.4178	31.0988
								54.2011	42.7846	31.1233
								54.4011	41.5264	31.3558
								54.6011	42.8666	31.168
								54.8011	43.3543	30.5847
								55.0011	43.95	30.4525
								55.2011	43.6164	30.9326
								55.4011	42.5789	31.1485
								55.6011	42.13	30.7493
								55.8011	42.7376	31.259
								56.0011	42.0413	31.3264
								56.2011	42.8439	31.4059
								56.4011	41.3311	31.41
								56.6011	41.4297	31.5874
								56.8011	40.7049	31.1351
								57.0011	41.3354	31.0722
								57.2011	41.9838	30.0441
								57.4012	43.1231	30.5321
								57.6011	42.4496	30.1214
								57.8012	42.0399	30.6598
								58.0012	41.6534	30.6541
								58.2012	43.2482	31.283
								58.4012	42.9276	31.0163
								58.6012	43.0298	31.0955
								58.8012	43.4646	30.802
								59.0012	43.543	30.5726
								59.2012	43.5331	30.6059
								59.4012	44.3442	30.4732
								59.6012	44.2246	30.8357
								59.8012	44.7871	30.8699
								60.0012	45.0835	31.8898
								60.2012	44.9128	32.7039
								60.4012	44.2234	32.2406
								60.6012	43.0148	31.557
								60.8012	44.0092	31.369
								61.0012	43.6014	31.2641
								61.2012	42.4003	30.3083
								61.4012	42.588	30.3947
								61.6012	42.607	31.073
								61.8012	41.9797	31.0596
								62.0012	42.1362	31.2243
								62.2012	41.6946	31.3876
								62.4012	41.4721	31.6458
								62.6013	42.9568	31.6282
								62.8013	42.5116	31.4971
								63.0013	43.6939	31.2779
								63.2013	42.7736	31.5255
								63.4013	43.2661	31.86
								63.6013	42.4725	31.4317
								63.8013	43.002	31.969
								64.0013	42.2293	32.7097
								64.2013	42.3473	32.5687
								64.4013	43.9161	31.7893
								64.6013	43.3791	32.0702
								64.8013	43.8038	31.7463
								65.0013	43.0347	31.7459
								65.2013	42.9561	31.9188
								65.4013	42.781	31.804
								65.6013	43.8447	31.8644
								65.8013	41.9405	31.8563
								66.0013	42.6473	31.7687
								66.2013	44.8382	31.6615
								66.4013	43.7983	31.3825
								66.6013	43.5082	31.8156
								66.8013	44.0835	31.7405
								67.0013	43.1726	31.9612
								67.2013	43.4415	31.1921
								67.4013	43.3224	31.5284
								67.6013	43.2032	32.1519
								67.8014	43.2455	31.5986
								68.0014	42.3358	31.9542
								68.2014	41.9509	31.5661
								68.4014	42.3394	31.2418
								68.6014	42.483	31.6582
								68.8014	43.0754	31.7091
								69.0014	41.827	32.274
								69.2014	41.1475	32.2836
								69.4014	41.5214	32.7187
								69.6014	41.7166	32.6944
								69.8014	42.5927	32.4045
								70.0014	42.7363	31.9436
								70.2014	41.6588	32.2572
								70.4014	42.811	31.8386
								70.6014	42.1775	32.5672
								70.8014	40.11	33.0382
								71.0014	37.764	33.196
								71.2014	38.4194	33.0753
								71.4014	37.8835	32.7757
								71.6014	38.5365	32.9772
								71.8014	39.3927	32.5649
								72.0014	43.9409	33.217
								72.2014	44.9677	33.3436
								72.4014	43.6798	33.6105
								72.6014	44.2269	34.1411
								72.8015	44.9633	33.3931
								73.0015	42.5804	34.453
								73.2015	43.1407	34.2143
								73.4015	41.7713	35.505
								73.6015	41.3089	33.8206
								73.8015	41.0137	34.0617
								74.0015	42.2614	34.0138
								74.2015	42.6724	34.5658
								74.4015	42.1806	34.0635
								74.6015	41.4519	33.5079
								74.8015	42.0535	33.9938
								75.0015	41.4168	33.6227
								75.2015	41.9458	33.7656
								75.4015	41.7067	33.8856
								75.6015	41.2189	34.1712
								75.8015	41.3218	34.9684
								76.0015	41.0103	34.4519
								76.2015	41.195	34.2725
								76.4015	40.5609	34.3165
								76.6015	40.2313	34.7991
								76.8015	40.474	35.1566
								77.0015	41.3447	34.8916
								77.2015	40.2691	35.0125
								77.4016	39.6948	35.3245
								77.6016	41.6501	34.8917
								77.8016	39.6211	35.9558
								78.0016	41.5596	35.5619
								78.2016	39.5308	35.2595
								78.4016	36.5713	34.9918
								78.6016	36.205	35.1331
								78.8016	35.4952	34.2632
								79.0016	36.3373	34.7526
								79.2016	37.2335	34.8964
								79.4016	35.8524	34.6311
								79.6016	34.2907	34.6941
								79.8016	32.6686	35.4971
								80.0016	32.1944	36.0852
								80.2016	33.1103	35.3222
								80.4016	33.909	34.632
								80.6016	34.046	34.8927
								80.8016	33.8806	34.4682
								81.0016	33.5263	34.7593
								81.2016	33.9172	35.8293
								81.4016	34.3069	36.2149
								81.6016	35.2653	36.5735
								81.8016	34.5988	36.5338
								82.0016	35.9755	36.9141
								82.2016	36.4371	36.9225
								82.4017	35.3316	36.8441
								82.6017	34.7041	36.7085
								82.8017	35.4535	37.5152
								83.0017	37.2065	37.9136
								83.2017	39.0409	37.3404
								83.4017	39.4531	36.5374
								83.6017	37.7801	37.4229
								83.8017	36.6108	37.9013
								84.0017	36.7131	37.622
								84.2017	37.2422	37.6689
								84.4017	37.1021	37.2315
								84.6017	37.9487	36.3466
								84.8017	32.2527	36.1778
								85.0017	32.6933	35.5326
								85.2017	31.4388	35.454
								85.4017	38.4658	36.6273
								85.6017	38.373	36.5934
								85.8017	32.6294	36.404
								86.0017	32.4619	36.3937
								86.2017	38.2727	36.4437
								86.4017	37.9366	36.6236
								86.6017	38.1672	36.0343
								86.8017	37.2995	35.7491
								87.0017	37.0326	36.4824
								87.2017	38.6226	35.7574
								87.4018	38.6965	35.3155
								87.6017	39.446	34.9373
								87.8018	40.2751	34.6196
								88.0018	40.0115	34.4318
								88.2018	39.5972	33.6959
								88.4018	39.8848	34.3081
								88.6018	39.5067	34.2443
								88.8018	40.0316	34.3745
								89.0018	39.9407	34.3661
								89.2018	38.8806	35.2144
								89.4018	39.5963	35.7066
								89.6018	40.5596	34.9205
								89.8018	39.7073	35.0214
								90.0018	38.3895	34.3606
								90.2018	38.4217	34.6481
								90.4018	38.5086	34.6109
								90.6018	38.0613	34.575
								90.8018	36.4136	34.9355
								91.0018	34.051	34.3365
								91.2018	33.9493	34.2145
								91.4018	34.6503	33.9016
								91.6018	33.9174	34.0329
								91.8018	34.2996	33.9526
								92.0018	33.6959	34.06
								92.2018	33.8976	35.0251
								92.4018	34.0312	35.3584
								92.6018	33.4687	35.2806
								92.8019	31.9565	34.7982
								93.0019	32.031	35.5443
								93.2019	32.6359	35.632
								93.4019	32.9698	35.2842
								93.6019	31.8395	34.8171
								93.8019	33.3085	35.4651
								94.0019	33.0928	35.2533
								94.2019	33.5632	34.5909
								94.4019	32.7094	34.6142
								94.6019	32.8442	34.8558
								94.8019	32.9389	34.38
								95.0019	32.9161	34.8409
								95.2019	31.8483	35.2504
								95.4019	32.0855	35.1194
								95.6019	32.788	35.3872
								95.8019	33.8701	34.8793
								96.0019	33.468	34.5971
								96.2019	32.014	34.6025
								96.4019	33.3198	34.2899
								96.6019	32.5701	35.2049
								96.8019	31.8092	34.8048
								97.0019	32.1991	34.7844
								97.2019	32.1731	34.5102
								97.4019	33.2387	33.8557
								97.602	32.4776	33.5944
								97.802	33.3451	33.5318
								98.002	34.459	33.0095
								98.202	35.1285	33.0506
								98.402	37.2702	33.7777
								98.602	34.8895	33.2201
								98.802	35.2105	33.8731
								99.002	35.6479	33.9989
								99.202	34.7234	33.7554
								99.402	34.6681	33.9414
								99.602	34.8943	34.5398
								99.802	35.7737	33.5248
								100.002	35.4629	33.8122
								100.202	35.3337	33.6078
								100.402	34.3497	33.7631
								100.602	33.4816	33.1879
								100.802	33.4738	32.9622
								101.002	33.7695	33.2399
								101.202	34.2073	33.5391
								101.402	33.9729	35.0276
								101.602	34.6069	34.7313
								101.802	36.077	34.2776
								102.002	36.2257	33.7891
								102.202	37.5963	33.5722
								102.402	37.9712	33.2392
								102.602	37.1014	33.1335
								102.802	37.1542	33.8661
								103.002	37.6206	33.0484
								103.202	38.9472	33.6255
								103.402	39.0465	33.5422
								103.602	39.3145	33.0574
								103.802	38.9848	34.0279
								104.002	39.1443	34.3105
								104.202	40.3028	35.1957
								104.402	38.752	36.4825
								104.602	39.134	35.7064
								104.802	37.7257	34.6804
								105.002	37.8517	34.7432
								105.202	38.2031	35.0346
								105.402	37.4002	35.1007
								105.602	37.417	35.6062
								105.802	37.3758	36.2412
								106.002	36.5045	34.8517
								106.202	36.1582	34.8032
								106.402	36.4473	34.6851
								106.602	35.9937	34.2159
								106.802	35.1676	33.9664
								107.002	34.5554	34.0661
								107.202	34.0066	33.8367
								107.402	33.3605	34.0233
								107.602	33.436	33.7358
								107.802	33.9241	35.0928
								108.002	32.0655	35.504
								108.202	31.7061	35.0111
								108.402	31.3973	34.7743
								108.602	32.3694	35.1143
								108.802	30.3333	35.2388
								109.002	30.5649	34.4335
								109.202	30.162	34.3147
								109.402	31.1976	35.4619
								109.602	30.2598	36.3504
								109.802	29.4191	35.3807
								110.002	29.5669	33.7459
								110.202	29.5089	33.5686
								110.402	28.4363	33.2535
								110.602	29.6916	33.5767
								110.802	29.9058	33.3612
								111.002	30.6398	34.2293
								111.202	29.8078	34.5547
								111.402	30.4169	34.0219
								111.602	30.6459	33.4738
								111.802	30.859	33.7844
								112.002	29.7857	34.7886
								112.202	29.9299	33.4162
								112.402	31.0476	33.1527
								112.602	30.4061	33.4041
								112.802	31.4348	33.1283
								113.002	30.8148	33.0205
								113.202	30.695	33.0204
								113.402	30.8385	32.6965
								113.602	29.5865	32.8481
								113.802	28.8024	32.9789
								114.002	29.0158	32.0171
								114.202	28.6891	32.3205
								114.402	28.4019	32.4657
								114.602	29.6366	31.7916
								114.802	29.5517	32.1285
								115.002	29.4561	32.1364
								115.202	29.4006	31.8469
								115.402	29.0735	31.3717
								115.602	28.674	31.6474
								115.802	28.8317	31.3538
								116.002	30.4288	31.4178
								116.202	29.9674	31.6442
								116.402	29.138	30.9274
								116.602	29.3695	31.4753
								116.802	28.9023	31.5761
								117.002	28.922	30.7806
								117.202	28.3161	31.5844
								117.402	27.8609	31.377
								117.602	29.1297	31.2789
								117.802	29.3363	31.4509
								118.002	29.8285	31.62
								118.202	29.1395	31.2005
								118.402	29.125	31.1602
								118.602	28.7003	31.6378
								118.802	29.0596	31.6586
								119.002	29.2484	31.6274
								119.202	29.1191	30.8837
								119.402	29.1527	30.7069
								119.602	28.3095	31.2101
								119.802	28.2636	30.7748
								120.002	28.6996	30.0092
								120.202	28.0846	30.3295
								120.402	27.4999	30.0977
								120.602	27.2532	29.9813
								120.802	27.1224	29.5822
								121.002	27.2314	29.5682
								121.202	28.6754	30.0876
								121.402	29.8173	29.7954
								121.602	29.9871	29.9583
								121.802	29.9236	30.6232
								122.002	29.3171	30.3964
								122.202	31.0837	30.8533
								122.402	31.7778	31.2218
								122.602	30.8959	30.9868
								122.802	32.2918	31.4436
								123.002	31.6615	31.6035
								123.202	31.8458	31.7403
								123.402	29.9613	32.3096
								123.602	29.2842	31.9109
								123.802	29.6766	32.2521
								124.002	29.8138	32.2405
								124.202	30.6638	31.9453
								124.402	29.8329	31.3817
								124.602	29.8356	31.9537
								124.802	30.9075	32.0244
								125.002	31.1737	32.1223
								125.203	32.303	31.4404
								125.403	33.1512	31.4475
								125.603	32.9984	31.8553
								125.803	33.4935	32.2768
								126.003	32.3196	31.7236
								126.203	32.2957	32.1536
								126.403	33.2191	31.923
								126.603	31.817	31.4574
								126.803	32.324	31.6123
								127.003	32.4441	31.4343
								127.203	32.4577	31.7377
								127.403	32.6861	31.2483
								127.603	32.275	31.374
								127.803	32.9741	31.9947
								128.003	33.4562	31.1878
								128.203	34.7613	30.7929
								128.403	34.9674	30.4613
								128.603	35.449	30.7442
								128.803	35.5614	31.2468
								129.003	34.8756	31.2411
								129.203	35.2332	31.2803
								129.403	34.9273	31.6902
								129.603	34.9881	31.7716
								129.803	35.3037	31.5891
								130.003	36.1785	31.1937
								130.203	36.8574	31.9593
								130.403	35.7157	32.4111
								130.603	35.818	32.4422
								130.803	35.043	31.8777
								131.003	36.0343	32.3547
								131.203	36.3642	32.6161
								131.403	34.778	31.7006
								131.603	35.7955	31.8724
								131.803	36.0326	32.343
								132.003	36.5755	32.3252
								132.203	36.8364	32.7575
								132.403	36.1121	32.0485
								132.603	36.4163	32.0209
								132.803	36.1195	31.5588
								133.003	37.0002	31.4732
								133.203	35.646	31.4874
								133.403	35.6343	32.0198
								133.603	36.3639	31.7619
								133.803	36.4571	31.3632
								134.003	37.33	32.1394
								134.203	36.0061	31.9304
								134.403	36.5596	32.0326
								134.603	36.5091	31.2964
								134.803	37.047	31.396
								135.003	36.9683	31.506
								135.203	36.4194	32.3886
								135.403	35.7422	32.3809
								135.603	35.7221	31.952
								135.803	34.4218	31.6478
								136.003	35.0644	31.0112
								136.203	34.7293	30.1912
								136.403	32.2249	29.717
								136.603	31.9743	29.623
								136.803	32.3503	29.9727
								137.003	33.0299	29.7328
								137.203	32.3252	30.2021
								137.403	31.8009	30.4529
								137.603	32.9124	30.6076
								137.803	33.0916	30.1784
								138.003	35.89	29.9082
								138.203	35.1237	29.7692
								138.403	31.8774	30.201
								138.603	31.9276	30.0084
								138.803	32.4819	30.1929
								139.003	33.5374	30.1236
								139.203	33.5752	30.2865
								139.403	36.3306	30.226
								139.603	36.184	30.5975
								139.803	37.1117	30.756
								140.003	37.0914	30.9862
								140.203	36.2209	30.9963
								140.403	36.1867	30.6461
								140.603	36.2468	30.1585
								140.803	34.1949	29.9151
								141.003	37.9742	30.4802
								141.203	37.9963	30.1127
								141.403	38.9024	30.006
								141.603	39.7077	29.7136
								141.803	40.0457	29.6543
								142.003	40.5881	29.8139
								142.203	41.6388	29.7546
								142.403	40.9937	30.6982
								142.603	40.9374	30.8129
								142.803	40.4223	30.8661
								143.003	40.9046	30.5659
								143.203	41.4552	30.6938
								143.403	42.0949	30.5431
								143.603	41.0551	30.3147
								143.803	41.8701	29.8932
								144.003	40.999	30.1721
								144.203	40.8141	30.3168
								144.403	41.1819	30.2118
								144.603	41.1688	29.9682
								144.803	41.2086	29.7999
								145.003	40.8811	29.8103
								145.203	41.6545	29.7541
								145.403	41.9859	29.6443
								145.603	41.9582	29.502
								145.803	42.0452	29.4833
								146.003	42.212	30.0928
								146.203	42.962	30.004
								146.403	42.7642	30.1913
								146.603	42.0105	30.0124
								146.803	41.5535	29.8759
								147.003	41.4284	29.7788
								147.203	41.7668	29.8509
								147.403	41.9549	30.0925
								147.603	42.5313	29.645
								147.803	41.9123	30.2584
								148.003	41.6836	29.6735
								148.203	41.2928	30.0584
								148.403	40.6832	29.5745
								148.603	40.7	29.2245
								148.803	40.564	29.447
								149.003	39.7039	29.9698
								149.203	41.068	29.4053
								149.403	40.013	29.4208
								149.603	40.5625	29.7411
								149.803	39.6492	29.9734
								150.003	38.919	29.9605
								150.203	39.2488	29.6913
								150.403	40.0259	29.8254
								150.603	40.1046	29.8402
								150.803	40.5498	30.2267
								151.003	41.148	29.9682
								151.203	40.9023	29.7156
								151.403	41.0112	29.6091
								151.603	42.1672	29.6509
								151.803	41.7434	29.893
								152.003	41.6595	29.8901
								152.203	40.0962	29.9139
								152.403	39.7324	30.035
								152.603	39.4284	29.5423
								152.803	40.1384	29.676
								153.003	40.5663	30.0569
								153.203	40.5849	29.6278
								153.403	41.2321	29.4123
								153.603	40.3825	29.6267
								153.803	41.1695	29.8215
								154.003	39.7518	29.389
								154.203	41.3112	29.2051
								154.403	40.2476	29.4276
								154.603	40.8488	29.101
								154.803	41.4241	29.5289
								155.003	41.8799	29.3366
								155.203	41.8271	29.2564
								155.403	42.2806	29.0663
								155.603	41.8544	28.7786
								155.803	41.6487	28.8066
								156.003	41.7981	29.0615
								156.203	42.1934	29.2359
								156.403	42.4852	29.2716
								156.603	41.9134	28.7211
								156.803	42.9952	29.2006
								157.003	42.8045	29.1194
								157.203	42.6949	29.0426
								157.403	42.7156	29.3074
								157.603	42.2967	29.0355
								157.803	41.972	29.3563
								158.003	41.5135	29.4316
								158.203	40.9403	29.2771
								158.403	40.5899	28.885
								158.603	40.6498	29.1106
								158.803	39.8596	28.8685
								159.003	40.6496	29.4533
								159.203	41.2919	29.9824
								159.403	41.5747	30.0845
								159.603	42.4971	29.926
								159.803	42.0782	30.1261
								160.003	41.9866	30.3129
								160.203	40.6844	30.1544
								160.403	40.9228	30.0807
								160.603	40.0476	30.2688
								160.803	39.7733	30.0406
								161.003	39.8267	30.2095
								161.203	40.1752	30.1326
								161.403	40.1042	29.9566
								161.603	39.8004	29.8759
								161.803	39.9574	30.1602
								162.003	39.1999	29.8537
								162.203	40.4007	29.9881
								162.403	39.4076	29.8229
								162.603	39.7966	29.7975
								162.803	40.1679	29.8454
								163.003	40.3946	30.2293
								163.203	41.1292	29.9595
								163.403	40.652	29.6456
								163.603	41.543	29.9171
								163.803	40.8963	30.4708
								164.003	40.7159	29.8794
								164.203	41.439	29.8826
								164.403	40.7167	29.8266
								164.603	41.2721	29.9641
								164.803	41.6452	30.605
								165.003	40.5076	30.3142
								165.203	41.4043	30.0338
								165.403	41.1533	30.2875
								165.603	39.6297	30.1783
								165.803	40.4392	30.1623
								166.003	40.3518	30.2141
								166.203	41.5957	29.8466
								166.403	41.814	29.3873
								166.603	41.9481	29.3376
								166.803	41.641	28.6889
								167.003	41.9819	28.7252
								167.203	40.3043	28.7033
								167.403	40.5327	28.3
								167.603	40.6406	28.6114
								167.803	40.4618	29.1722
								168.003	40.3312	28.3848
								168.203	40.2643	29.1713
								168.403	40.9149	28.7569
								168.603	41.8844	29.2991
								168.803	41.5622	29.0299
								169.003	41.4559	28.842
								169.203	41.082	28.966
								169.403	41.3928	29.051
								169.603	41.3199	28.6874
								169.803	40.8575	29.0907
								170.003	40.5917	28.8634
								170.203	39.977	29.4403
								170.403	40.3439	29.0095
								170.603	40.0929	28.7232
								170.803	40.2641	28.5573
								171.003	40.0283	28.1358
								171.203	40.3542	28.1597
								171.403	40.0537	28.6516
								171.603	40.3753	28.4172
								171.803	41.1451	28.7243
								172.003	39.9837	28.8389
								172.203	38.7983	28.9364
								172.403	38.7228	28.8616
								172.603	38.5948	28.8654
								172.803	39.3468	29.067
								173.003	38.9666	28.7734
								173.203	37.1942	28.8983
								173.403	35.6083	28.3804
								173.603	36.013	28.6341
								173.803	36.27	28.7546
								174.003	36.0374	28.5756
								174.203	37.4222	28.9369
								174.403	37.8632	28.9692
								174.603	37.7339	28.7874
								174.804	37.8596	29.0203
								175.004	38.6258	29.1157
								175.203	38.7145	28.5668
								175.404	40.2534	28.9384
								175.604	40.0826	29.2866
								175.804	39.4107	28.8408
								176.004	39.2935	28.9343
								176.204	40.046	28.6579
								176.404	40.34	29.0623
								176.604	40.0805	28.7676
								176.804	39.8754	28.4174
								177.004	39.6795	28.7378
								177.204	40.1849	28.3507
								177.404	38.9865	28.7265
								177.604	38.5842	28.4608
								177.804	39.4641	28.7622
								178.004	38.6687	28.6626
								178.204	38.8424	28.4976
								178.404	39.8543	28.5944
								178.604	38.9923	28.6946
								178.804	37.6127	28.8813
								179.004	38.2323	28.3781
								179.204	37.9876	28.5664
								179.404	38.8726	28.4375
								179.604	39.1181	28.644
								179.804	38.6955	28.6116
								180.004	38.8488	28.4752
								180.204	38.0838	28.4131
								180.404	39.3861	28.3203
								180.604	39.3851	28.5673
								180.804	38.9715	28.6368
								181.004	39.752	28.5113
								181.204	40.199	28.9193
								181.404	37.9035	28.7892
								181.604	37.9045	28.4321
								181.804	37.6407	28.3604
								182.004	38.1795	28.7478
								182.204	38.5953	28.443
								182.404	37.2815	28.7476
								182.604	37.157	28.8452
								182.804	36.4617	28.9328
								183.004	36.3009	29.0279
								183.204	36.808	28.8218
								183.404	37.8421	28.6642
								183.604	37.9746	28.6369
								183.804	38.4707	28.3979
								184.004	38.4449	28.6669
								184.204	38.8974	28.6534
								184.404	38.5999	28.6942
								184.604	37.7425	29.1504
								184.804	37.1658	28.6993
								185.004	35.6657	28.574
								185.204	35.4227	28.7
								185.404	35.3729	28.5792
								185.604	35.3523	28.1507
								185.804	34.5455	28.3301
								186.004	34.775	28.1422
								186.204	34.6024	28.4713
								186.404	33.8847	28.6524
								186.604	33.7951	28.7425
								186.804	35.2912	28.8549
								187.004	35.617	28.8805
								187.204	35.9611	28.8942
								187.404	36.0333	28.545
								187.604	36.1949	28.7693
								187.804	35.3758	28.6327
								188.004	35.9748	28.7573
								188.204	35.8231	29.0211
								188.404	37.3377	28.6191
								188.604	37.5443	29.0194
								188.804	37.4885	28.8428
								189.004	36.0094	28.8867
								189.204	37.4111	28.9186
								189.404	37.091	28.9474
								189.604	37.0297	28.488
								189.804	35.0467	28.716
								190.004	36.4182	28.5902
								190.204	36.0712	28.857
								190.404	35.3817	28.8331
								190.604	36.7631	28.8252
								190.804	35.8732	28.8468
								191.004	35.0923	28.779
								191.204	35.205	28.6984
								191.404	35.3419	28.3134
								191.604	36.2688	28.8085
								191.804	35.2464	28.7894
								192.004	35.733	28.7713
								192.204	35.808	28.8103
								192.404	35.9455	28.5776
								192.604	35.0948	28.8811
								192.804	35.2295	28.6573
								193.004	34.2166	28.7416
								193.204	33.733	28.8836
								193.404	35.2329	28.7617
								193.604	36.3826	29.1512
								193.804	37.2121	28.9613
								194.004	37.2937	28.6438
								194.204	37.3943	28.6694
								194.404	36.2119	28.6733
								194.604	36.5333	28.7306
								194.804	36.941	28.6983
								195.004	36.6415	28.5448
								195.204	35.6352	28.6353
								195.404	36.1875	28.6923
								195.604	36.6884	28.9882
								195.804	36.1854	28.6263
								196.004	34.5909	28.6896
								196.204	35.2767	28.43
								196.404	34.8347	28.6679
								196.604	34.7806	29.0726
								196.804	35.9224	28.7779
								197.004	34.1189	28.5613
								197.204	33.8472	28.7385
								197.404	35.1874	29.0551
								197.604	35.0636	29.0165
								197.804	35.105	28.8357
								198.004	34.3181	28.8869
								198.204	34.4699	28.9916
								198.404	34.0922	28.8972
								198.604	34.3309	29.1734
								198.804	35.2282	29.5071
								199.004	34.4952	29.2856
								199.204	33.8742	29.423
								199.404	33.1771	28.7949
								199.604	34.216	28.9879
								199.804	33.0273	28.8353
								200.004	33.6964	28.7197
								200.204	33.7602	29.0869

## Sheet: Fig3c
							Time	GelMA	Gel-co-MGFF
							0	5.27217e-06	3.9793e-06
							0.2	3.5193	2.29126
							0.40001	3.92321	2.33079
							0.60001	4.36644	2.78216
							0.80002	4.39186	2.84446
							1.00002	5.0443	3.02923
							1.20002	5.4915	3.80161
							1.40003	5.97258	4.65767
							1.60003	5.14759	5.16974
							1.80004	5.79805	5.07721
							2.00004	5.6234	5.13306
							2.20004	5.46542	4.62394
							2.40005	5.73357	5.02667
							2.60005	5.73393	4.76019
							2.80006	6.4012	5.12715
							3.00006	6.83771	4.89273
							3.20006	7.53456	5.27871
							3.40007	7.17879	4.46638
							3.60007	7.7143	3.87881
							3.80008	8.24627	3.53591
							4.00008	7.92875	4.28134
							4.20008	8.04796	3.70877
							4.40009	8.71278	4.31666
							4.60009	8.96235	3.74391
							4.8001	8.58672	4.56416
							5.0001	9.18578	5.21602
							5.2001	9.56169	4.10517
							5.40011	8.95437	3.83213
							5.60011	9.6266	4.55197
							5.80012	9.88005	5.30477
							6.00012	10.0424	4.76121
							6.20012	9.91406	5.60584
							6.40013	11.0468	4.99234
							6.60013	11.2516	5.29939
							6.80014	11.7193	5.30813
							7.00014	11.4109	5.95478
							7.20014	11.6896	5.6535
							7.40015	11.0264	5.17154
							7.60015	11.1699	5.42261
							7.80016	10.5662	4.87591
							8.00016	10.058	5.40489
							8.20016	9.16542	4.60126
							8.40017	9.05203	4.14515
							8.60017	9.05622	4.25261
							8.80018	9.08543	3.79961
							9.00018	9.40765	4.12202
							9.20018	9.1587	4.42719
							9.40019	9.02417	4.04176
							9.60019	8.40159	4.23558
							9.8002	9.00047	3.91165
							10.0002	9.48904	4.32585
							10.2002	9.5281	3.86316
							10.4002	9.44446	3.87671
							10.6002	9.07782	4.1633
							10.8002	9.10624	4.48497
							11.0002	9.12422	4.0837
							11.2002	8.97192	4.12931
							11.4002	9.17474	3.98684
							11.6002	9.43064	4.71976
							11.8002	9.47502	4.81663
							12.0002	9.43757	4.53702
							12.2002	10.1125	4.03024
							12.4002	9.882	4.70848
							12.6003	9.8724	5.03291
							12.8003	9.921	4.98227
							13.0003	10.1688	4.7555
							13.2003	9.92158	4.67014
							13.4003	10.0381	4.89938
							13.6003	10.2964	5.96103
							13.8003	10.2505	5.53238
							14.0003	10.3195	6.36005
							14.2003	10.5533	6.18878
							14.4003	9.91157	5.60296
							14.6003	9.65849	5.71083
							14.8003	10.0828	5.36499
							15.0003	10.2992	5.07708
							15.2003	9.91465	5.2676
							15.4003	9.40862	5.32068
							15.6003	9.48194	5.64756
							15.8003	9.60102	5.59954
							16.0003	9.25488	5.51157
							16.2003	9.90155	5.79959
							16.4003	10.2049	5.54048
							16.6003	10.4009	6.34277
							16.8003	10.8693	5.40892
							17.0003	10.7839	5.78571
							17.2003	10.759	5.8888
							17.4003	10.8239	6.03519
							17.6003	10.8789	6.02222
							17.8004	10.9449	7.15922
							18.0004	10.418	7.18278
							18.2004	10.7036	6.1721
							18.4004	11.4243	6.9505
							18.6004	10.6268	6.24891
							18.8004	10.9096	6.33343
							19.0004	11.4296	6.53215
							19.2004	11.347	6.58687
							19.4004	11.6212	6.45725
							19.6004	11.2148	6.03673
							19.8004	10.8441	5.94534
							20.0004	11.6088	6.8807
							20.2004	10.3983	7.3012
							20.4004	11.1215	7.17703
							20.6004	10.6787	7.9178
							20.8004	10.4654	8.24932
							21.0004	10.2812	8.23649
							21.2004	10.6769	8.25227
							21.4004	10.6939	7.24964
							21.6004	11.0379	7.76043
							21.8004	11.3946	7.7337
							22.0004	11.3945	7.42432
							22.2004	11.1438	6.36751
							22.4004	11.2261	7.04451
							22.6004	10.7561	6.06226
							22.8005	11.0705	5.5034
							23.0005	10.669	6.551
							23.2005	10.4831	6.58021
							23.4005	10.0311	6.02143
							23.6005	11.1918	7.02074
							23.8005	11.2568	6.58673
							24.0005	11.419	6.35183
							24.2005	11.0404	6.18502
							24.4005	11.4785	7.0397
							24.6005	11.2607	6.80829
							24.8005	11.9501	7.74856
							25.0005	12.1295	8.26057
							25.2005	11.4902	8.57066
							25.4005	11.2402	8.66745
							25.6005	11.2391	9.29483
							25.8005	11.2357	8.2457
							26.0005	10.8148	8.54417
							26.2005	10.3093	8.96661
							26.4005	10.649	8.26649
							26.6005	10.2274	8.53
							26.8005	10.839	8.75381
							27.0005	10.7697	9.07848
							27.2005	10.5024	9.13925
							27.4005	10.595	9.86113
							27.6005	10.3844	10.2754
							27.8006	10.4667	10.6247
							28.0006	10.1722	10.3454
							28.2006	10.0073	10.3035
							28.4006	10.4865	9.7881
							28.6006	10.4489	10.0936
							28.8006	10.5001	9.30332
							29.0006	10.3174	9.19505
							29.2006	10.7132	10.6982
							29.4006	10.1148	10.6334
							29.6006	9.96541	10.5243
							29.8006	10.1195	10.7313
							30.0006	10.2785	10.0914
							30.2006	9.76172	8.79933
							30.4006	10.053	8.1275
							30.6006	10.3392	9.24418
							30.8006	9.94586	8.28887
							31.0006	9.93647	8.15738
							31.2006	10.467	7.91226
							31.4006	10.3052	7.90419
							31.6006	10.3425	9.19648
							31.8006	10.7213	9.0766
							32.0006	10.8036	9.20177
							32.2006	10.1834	9.18757
							32.4006	10.0136	9.54639
							32.6007	10.6343	9.48384
							32.8007	10.4108	8.80634
							33.0007	9.804	8.78648
							33.2007	9.71523	8.77763
							33.4007	9.96145	8.86243
							33.6007	10.4949	9.02166
							33.8007	10.4176	8.78466
							34.0007	10.7179	8.56198
							34.2007	10.7729	8.39229
							34.4007	10.851	8.94388
							34.6007	10.7505	8.79749
							34.8007	10.7491	8.58592
							35.0007	10.732	8.43544
							35.2007	10.8244	8.34464
							35.4007	10.4733	7.67306
							35.6007	10.7249	8.00658
							35.8007	11.0459	8.28889
							36.0007	10.802	8.24046
							36.2007	10.8686	7.30929
							36.4007	10.9823	7.76334
							36.6007	10.3178	7.6502
							36.8007	11.0218	7.92188
							37.0007	10.7569	7.79079
							37.2007	10.6134	8.3229
							37.4008	10.5514	7.62936
							37.6007	10.5083	8.21964
							37.8008	10.2898	7.72556
							38.0008	10.3667	7.78866
							38.2008	10.2226	8.10636
							38.4008	10.2246	7.62245
							38.6008	10.2131	8.38689
							38.8008	10.5243	8.17909
							39.0008	10.09	7.94908
							39.2008	10.1517	8.12805
							39.4008	9.62975	7.67652
							39.6008	9.79213	7.68845
							39.8008	10.1503	7.85703
							40.0008	10.3565	7.70018
							40.2008	10.2214	8.50523
							40.4008	10.0887	8.37294
							40.6008	10.2209	8
							40.8008	9.86817	7.85403
							41.0008	9.91392	8.32265
							41.2008	9.87837	8.05762
							41.4008	10.2723	9.0228
							41.6008	10.2907	9.11376
							41.8008	10.263	8.56064
							42.0008	9.88783	8.63539
							42.2008	9.86636	8.63403
							42.4008	9.7547	8.35593
							42.6009	10.1705	8.36779
							42.8009	10.2269	8.66572
							43.0009	10.4482	8.91465
							43.2009	10.5198	8.3829
							43.4009	10.0666	8.15879
							43.6009	10.362	7.78926
							43.8009	10.2931	8.37259
							44.0009	10.4137	7.8912
							44.2009	10.1313	7.18438
							44.4009	9.9978	7.65123
							44.6009	9.74997	7.44028
							44.8009	9.97113	7.30441
							45.0009	10.0087	8.04299
							45.2009	9.9686	7.18876
							45.4009	9.77623	7.60544
							45.6009	9.61518	7.26516
							45.8009	9.71477	7.95215
							46.0009	9.81751	7.75883
							46.2009	9.73052	7.18456
							46.4009	9.61991	7.78182
							46.6009	9.51389	7.30767
							46.8009	9.50465	7.80743
							47.0009	9.98432	8.15948
							47.2009	9.73977	8.56261
							47.401	9.88487	7.97666
							47.6009	10.0503	7.81156
							47.801	9.97108	7.83584
							48.001	10.0448	7.14091
							48.201	10.0411	7.28617
							48.401	10.1494	6.89988
							48.601	10.3168	7.47285
							48.801	10.4254	8.56109
							49.001	10.2524	8.9475
							49.201	10.6715	8.05254
							49.401	10.6969	8.05723
							49.601	10.5276	7.77993
							49.801	10.552	7.89454
							50.001	10.5637	8.1266
							50.201	10.48	8.29154
							50.401	10.5507	8.42889
							50.601	10.346	8.20124
							50.801	10.1965	7.92202
							51.001	10.1868	7.3342
							51.201	10.0309	8.21777
							51.401	10.4626	6.79379
							51.601	10.4613	6.64054
							51.801	10.3544	6.03337
							52.001	10.3681	7.19542
							52.201	10.158	7.01819
							52.401	10.3489	7.42283
							52.6011	10.4588	6.75894
							52.8011	10.0433	7.06743
							53.0011	10.167	6.67873
							53.2011	10.4608	7.00858
							53.4011	10.3929	7.89675
							53.6011	10.2467	7.95662
							53.8011	10.3725	6.98608
							54.0011	10.3478	6.76494
							54.2011	10.4675	7.21329
							54.4011	10.69	7.9871
							54.6011	10.5437	8.58681
							54.8011	10.3172	8.33689
							55.0011	10.6184	7.9489
							55.2011	10.6887	7.68761
							55.4011	10.6915	7.58755
							55.6011	10.8613	7.53873
							55.8011	10.6564	7.8794
							56.0011	10.8318	8.11241
							56.2011	11.3358	7.37454
							56.4011	11.0374	7.67623
							56.6011	10.9378	7.48719
							56.8011	10.5962	6.85893
							57.0011	10.5932	6.75756
							57.2011	10.7652	6.95479
							57.4012	10.526	6.41386
							57.6011	10.6771	6.47301
							57.8012	10.6322	6.42697
							58.0012	10.6783	6.55032
							58.2012	10.8285	6.71533
							58.4012	10.8545	6.57136
							58.6012	10.8568	6.80596
							58.8012	10.6411	7.07571
							59.0012	10.9232	7.35841
							59.2012	10.8187	7.71923
							59.4012	10.9033	7.23584
							59.6012	10.9082	6.76779
							59.8012	10.7928	7.04432
							60.0012	10.9153	6.86502
							60.2012	10.9826	6.40128
							60.4012	11.0432	6.54391
							60.6012	11.2011	6.50323
							60.8012	11.1133	6.90439
							61.0012	10.8827	7.41563
							61.2012	10.7934	7.89872
							61.4012	10.8353	8.01589
							61.6012	11.008	7.56441
							61.8012	10.9002	6.85017
							62.0012	10.9432	6.74036
							62.2012	11.076	6.2075
							62.4012	11.1706	6.35737
							62.6013	11.1278	6.33849
							62.8013	10.9809	6.55326
							63.0013	10.9116	6.22512
							63.2013	10.8568	5.64111
							63.4013	11.1284	5.5312
							63.6013	11.1187	5.62818
							63.8013	11.0847	5.13944
							64.0013	11.1214	5.02348
							64.2013	11.162	5.31582
							64.4013	11.2998	4.8774
							64.6013	10.844	4.8322
							64.8013	11.0531	5.20954
							65.0013	10.9242	5.33216
							65.2013	11.1104	5.28151
							65.4013	10.8652	4.80579
							65.6013	10.9187	5.14019
							65.8013	10.9579	5.27388
							66.0013	10.9215	5.18885
							66.2013	10.6664	5.40041
							66.4013	10.7481	5.15006
							66.6013	10.9336	4.97566
							66.8013	10.777	5.3462
							67.0013	10.958	5.45791
							67.2013	10.9603	5.8509
							67.4013	11.057	5.67043
							67.6013	11.2044	5.04728
							67.8014	11.2501	5.70898
							68.0014	11.2372	5.43079
							68.2014	11.1612	5.36751
							68.4014	11.0172	6.2188
							68.6014	11.1302	6.07217
							68.8014	10.9157	5.96898
							69.0014	11.1255	6.27742
							69.2014	11.0442	6.53501
							69.4014	10.8859	6.80688
							69.6014	10.8753	5.81163
							69.8014	10.8933	5.75347
							70.0014	11.0366	5.67845
							70.2014	10.8266	6.06752
							70.4014	11.1494	6.14625
							70.6014	10.9441	6.10598
							70.8014	11.1138	6.394
							71.0014	10.8719	6.5821
							71.2014	10.8872	6.51228
							71.4014	11.031	5.79117
							71.6014	11.0374	5.33063
							71.8014	10.9538	5.44778
							72.0014	11.103	6.54337
							72.2014	11.1647	6.31778
							72.4014	10.9643	6.31788
							72.6014	10.7964	6.54132
							72.8015	10.9231	6.38702
							73.0015	10.9962	7.62678
							73.2015	10.8309	7.14477
							73.4015	10.9929	7.64984
							73.6015	10.8886	8.26403
							73.8015	10.9556	7.2401
							74.0015	11.0359	7.65
							74.2015	10.8946	7.79431
							74.4015	10.8834	7.04638
							74.6015	10.8897	6.30003
							74.8015	10.8243	6.50176
							75.0015	11.0452	6.10125
							75.2015	10.9182	6.37625
							75.4015	11.0228	6.23654
							75.6015	11.0573	6.12857
							75.8015	11.2596	6.24218
							76.0015	11.2295	5.55243
							76.2015	11.1186	5.51539
							76.4015	11.1341	6.35592
							76.6015	10.9795	6.28872
							76.8015	10.9875	6.03579
							77.0015	11.0461	6.73273
							77.2015	10.8553	7.2416
							77.4016	10.792	8.20651
							77.6016	10.6762	7.4943
							77.8016	10.6316	8.47879
							78.0016	10.6654	7.7509
							78.2016	10.8408	7.34047
							78.4016	10.9197	6.55673
							78.6016	10.8481	6.92706
							78.8016	10.9002	6.46123
							79.0016	10.9731	5.52386
							79.2016	11.0277	5.9661
							79.4016	10.8162	5.89665
							79.6016	10.5871	6.42563
							79.8016	10.4896	7.40191
							80.0016	10.7021	7.81998
							80.2016	10.5707	6.56011
							80.4016	10.7339	6.06032
							80.6016	10.7378	6.26318
							80.8016	10.7118	6.67015
							81.0016	10.6168	7.93991
							81.2016	10.8697	7.16959
							81.4016	10.7257	8.13273
							81.6016	10.8261	9.06708
							81.8016	10.8959	9.4786
							82.0016	10.8763	9.311
							82.2016	10.7395	10.0276
							82.4017	11.115	10.0264
							82.6017	10.7759	10.007
							82.8017	10.8129	10.4532
							83.0017	10.8697	9.6432
							83.2017	10.6566	9.37223
							83.4017	11.0856	8.18958
							83.6017	11.0378	8.65991
							83.8017	10.9926	8.55276
							84.0017	10.9292	8.91487
							84.2017	11.0357	9.17764
							84.4017	10.8964	8.81348
							84.6017	10.7134	8.34067
							84.8017	10.74	8.59744
							85.0017	10.8311	7.94836
							85.2017	10.8762	8.47635
							85.4017	10.9497	8.75034
							85.6017	10.8299	9.04278
							85.8017	10.806	9.1058
							86.0017	10.7962	8.83731
							86.2017	10.8297	9.99316
							86.4017	11.212	9.49923
							86.6017	10.8572	9.16372
							86.8017	11.1246	9.56357
							87.0017	11.1174	8.88373
							87.2017	11.2809	7.77516
							87.4018	11.2404	7.11589
							87.6017	11.0166	7.81989
							87.8018	11.2123	7.6934
							88.0018	11.2736	6.83034
							88.2018	11.0556	6.25507
							88.4018	11.0253	6.74897
							88.6018	11.1288	7.03157
							88.8018	11.1417	7.00104
							89.0018	11.0773	7.30894
							89.2018	10.9194	8.87649
							89.4018	11.384	8.92651
							89.6018	11.0922	7.95387
							89.8018	11.1223	8.62655
							90.0018	11.1479	7.31678
							90.2018	11.1824	7.13589
							90.4018	11.1278	7.1313
							90.6018	10.9166	8.13903
							90.8018	11.0478	8.41529
							91.0018	11.1816	7.81446
							91.2018	10.9762	7.03698
							91.4018	11.0524	6.65505
							91.6018	11.0414	6.08962
							91.8018	11.1138	5.77961
							92.0018	11.1315	5.62111
							92.2018	10.9705	6.40306
							92.4018	11.2058	7.29548
							92.6018	11.0201	6.78656
							92.8019	11.1123	7.74199
							93.0019	11.0124	8.61443
							93.2019	11.1399	7.7556
							93.4019	11.2129	8.54326
							93.6019	10.9907	6.9607
							93.8019	10.6585	7.41336
							94.0019	11.1624	7.33288
							94.2019	11.0076	6.67532
							94.4019	10.8451	6.90833
							94.6019	10.8865	6.67391
							94.8019	10.8566	6.98678
							95.0019	11.14	6.90443
							95.2019	10.9057	6.51829
							95.4019	10.9472	6.64482
							95.6019	10.9897	6.59923
							95.8019	11.0218	6.52899
							96.0019	11.2182	6.96144
							96.2019	10.847	6.56293
							96.4019	10.775	6.33195
							96.6019	10.8181	6.34577
							96.8019	10.869	5.56075
							97.0019	10.8232	5.39837
							97.2019	10.7739	5.65614
							97.4019	10.9869	5.52868
							97.602	10.8162	5.207
							97.802	11.0854	5.19888
							98.002	10.9787	5.80993
							98.202	10.9784	5.41435
							98.402	11.1045	5.21809
							98.602	11.0196	5.61241
							98.802	11.1097	5.46562
							99.002	11.1259	5.7404
							99.202	11.0556	5.46766
							99.402	10.9771	6.37825
							99.602	10.9711	6.77279
							99.802	10.9928	5.92835
							100.002	10.9433	5.05756
							100.202	10.7633	4.54428
							100.402	10.9678	4.71839
							100.602	10.9367	4.59248
							100.802	10.9592	4.78477
							101.002	10.948	4.45439
							101.202	11.0829	5.26567
							101.402	11.1514	5.23662
							101.602	11.0822	4.81746
							101.802	11.1383	4.63306
							102.002	11.1446	4.74011
							102.202	11.1787	5.03801
							102.402	11.0628	4.63597
							102.602	11.0288	5.76636
							102.802	11.049	6.07505
							103.002	11.1251	5.47231
							103.202	11.0012	5.82019
							103.402	10.9095	5.60017
							103.602	11.0079	6.6433
							103.802	10.9139	6.09712
							104.002	10.7064	6.6131
							104.202	10.5908	6.80743
							104.402	10.722	6.45956
							104.602	10.5478	6.64815
							104.802	10.6572	6.69799
							105.002	10.709	6.65881
							105.202	10.6182	6.5806
							105.402	10.8391	7.2812
							105.602	10.6618	6.81025
							105.802	11.0223	6.81491
							106.002	10.886	6.27834
							106.202	10.7639	5.91189
							106.402	10.7916	6.26417
							106.602	10.8268	6.1478
							106.802	10.6328	6.27204
							107.002	10.4323	5.87178
							107.202	10.4098	6.2562
							107.402	10.5867	6.19457
							107.602	10.3224	6.73009
							107.802	10.5831	7.89888
							108.002	10.3759	8.41744
							108.202	10.4943	7.9617
							108.402	10.5637	8.31176
							108.602	10.5731	8.77281
							108.802	10.6428	8.34044
							109.002	10.7407	8.40698
							109.202	10.4721	7.27419
							109.402	10.7518	7.19197
							109.602	10.6556	7.19182
							109.802	10.7101	6.38206
							110.002	10.6376	5.39677
							110.202	10.7327	5.41731
							110.402	10.8199	5.41136
							110.602	10.8194	5.05628
							110.802	10.9228	5.28207
							111.002	11.3336	5.71839
							111.202	11.3696	6.8742
							111.402	11.311	6.44272
							111.602	11.2787	5.88292
							111.802	11.2616	5.57382
							112.002	11.1497	6.62002
							112.202	11.3015	6.26249
							112.402	11.1775	6.15746
							112.602	11.2365	5.71693
							112.802	10.9862	5.91164
							113.002	11.1225	5.23531
							113.202	11.2281	5.42231
							113.402	11.0024	5.22458
							113.602	11.0948	5.57599
							113.802	11.2577	5.4265
							114.002	11.0163	5.74649
							114.202	11.1646	5.40737
							114.402	11.1095	5.56671
							114.602	11.1112	6.39628
							114.802	11.1915	6.16296
							115.002	10.9881	6.04246
							115.202	10.8329	6.02091
							115.402	10.9652	6.06154
							115.602	11.1344	6.02361
							115.802	11.1	6.00988
							116.002	11.2089	6.09495
							116.202	10.9908	6.18293
							116.402	11.0122	6.28342
							116.602	11.0402	5.75203
							116.802	10.9905	5.82458
							117.002	11.1242	6.21156
							117.202	10.977	5.42056
							117.402	11.0886	5.5078
							117.602	11.0447	5.70531
							117.802	11.0208	5.53553
							118.002	10.9424	6.19414
							118.202	10.8148	6.56387
							118.402	10.8755	6.28512
							118.602	10.8653	6.35371
							118.802	10.921	6.1198
							119.002	10.9424	6.32408
							119.202	11.0446	6.13269
							119.402	10.9646	6.22316
							119.602	10.8579	6.12846
							119.802	10.757	6.28606
							120.002	10.7967	7.05386
							120.202	10.7447	6.82652
							120.402	10.9251	6.89697
							120.602	10.8593	7.00957
							120.802	10.8392	7.58864
							121.002	10.9094	8.04586
							121.202	10.7964	7.11772
							121.402	11.042	7.19927
							121.602	10.8511	6.74266
							121.802	10.8741	5.96927
							122.002	10.6359	6.51661
							122.202	10.9126	6.17221
							122.402	10.8379	6.45593
							122.602	10.8676	6.21799
							122.802	10.9152	6.17914
							123.002	10.89	5.77254
							123.202	10.8768	5.8603
							123.402	11.0195	5.7854
							123.602	10.8375	6.09952
							123.802	10.8902	5.43428
							124.002	10.8845	5.69173
							124.202	10.9944	5.63722
							124.402	11.0445	5.96114
							124.602	10.8669	5.7513
							124.802	10.686	5.87306
							125.002	10.8643	5.82951
							125.203	10.6562	5.94732
							125.403	10.7563	6.15581
							125.603	10.9779	6.18433
							125.803	10.7245	6.00946
							126.003	10.8014	6.06301
							126.203	10.8581	6.29911
							126.403	10.7594	6.66009
							126.603	10.7897	7.41428
							126.803	10.6463	7.32395
							127.003	10.7878	7.28971
							127.203	10.6748	7.43838
							127.403	10.9411	7.95547
							127.603	10.9729	7.70738
							127.803	10.6342	7.61148
							128.003	10.6457	7.01956
							128.203	10.8176	6.70541
							128.403	10.6708	6.80295
							128.603	10.7622	6.62017
							128.803	10.8546	6.85821
							129.003	10.9129	6.51768
							129.203	10.7896	7.23168
							129.403	10.872	6.76301
							129.603	10.9237	6.98758
							129.803	10.7944	6.00747
							130.003	10.8008	6.50887
							130.203	10.8471	6.45167
							130.403	10.8995	6.85627
							130.603	11.0098	6.16457
							130.803	10.7642	6.16007
							131.003	10.7991	6.60929
							131.203	10.6635	6.92797
							131.403	10.9044	7.155
							131.603	10.8913	7.60228
							131.803	10.8112	7.61298
							132.003	10.7506	6.72601
							132.203	10.5258	6.74613
							132.403	10.5448	6.30744
							132.603	10.5668	5.84352
							132.803	10.529	6.68423
							133.003	10.7051	6.82996
							133.203	10.8283	5.99893
							133.403	10.5872	6.46135
							133.603	10.5743	5.83499
							133.803	10.6312	5.95533
							134.003	10.8221	5.96315
							134.203	10.8122	6.07389
							134.403	10.8972	6.06277
							134.603	10.8327	6.77304
							134.803	10.5906	6.25015
							135.003	10.7602	6.2754
							135.203	10.916	6.53694
							135.403	10.4643	6.30177
							135.603	10.5369	6.28198
							135.803	10.5455	5.90317
							136.003	10.5161	6.34164
							136.203	10.4353	6.72339
							136.403	10.6583	7.11346
							136.603	10.6489	6.89717
							136.803	10.5233	6.77722
							137.003	10.5142	6.93553
							137.203	10.4876	6.70833
							137.403	10.6711	6.74278
							137.603	10.6911	6.64874
							137.803	10.6567	6.57568
							138.003	10.4407	7.17779
							138.203	10.865	7.11954
							138.403	10.7218	6.83788
							138.603	10.4354	6.93401
							138.803	10.6867	6.7065
							139.003	10.6198	6.79921
							139.203	10.4876	6.89092
							139.403	10.6928	7.12587
							139.603	10.7127	7.32493
							139.803	10.8612	6.63493
							140.003	10.8012	6.25019
							140.203	10.7536	6.51461
							140.403	10.5726	7.06293
							140.603	10.4489	7.32013
							140.803	10.377	6.98321
							141.003	10.5961	7.12502
							141.203	10.3245	7.3377
							141.403	10.3568	7.5472
							141.603	10.2862	7.5028
							141.803	10.3398	7.648
							142.003	10.3855	7.77243
							142.203	10.3443	7.95796
							142.403	10.4157	7.45701
							142.603	10.6287	7.84474
							142.803	10.5238	7.46518
							143.003	10.3759	7.55012
							143.203	10.2968	7.28108
							143.403	10.4836	7.32673
							143.603	10.3227	7.51226
							143.803	10.4194	7.92056
							144.003	10.4042	7.97009
							144.203	10.1334	7.81114
							144.403	10.1844	8.05387
							144.603	10.6684	7.58618
							144.803	10.6745	7.58437
							145.003	10.4456	7.3781
							145.203	10.4957	7.39085
							145.403	10.5729	7.26766
							145.603	10.3558	7.26739
							145.803	10.3406	7.48042
							146.003	10.5029	7.30696
							146.203	10.5616	7.11899
							146.403	10.7444	7.31943
							146.603	10.7517	7.33524
							146.803	10.7461	7.29015
							147.003	10.4741	7.42565
							147.203	10.4718	6.92407
							147.403	10.691	6.74362
							147.603	10.7188	7.34363
							147.803	10.6605	7.17486
							148.003	10.4766	7.73889
							148.203	10.4569	7.38078
							148.403	10.3561	7.5886
							148.603	10.4023	7.86061
							148.803	10.402	7.71949
							149.003	10.2331	7.27412
							149.203	10.413	7.82747
							149.403	10.6051	8.23628
							149.603	10.394	7.69402
							149.803	10.6202	7.25002
							150.003	10.4681	7.06272
							150.203	10.5118	7.60316
							150.403	10.4407	7.39521
							150.603	10.403	7.7303
							150.803	10.6381	7.43164
							151.003	10.4442	8.09037
							151.203	10.6609	7.75583
							151.403	10.5651	7.81429
							151.603	10.6203	8.14344
							151.803	10.6422	7.50905
							152.003	10.4506	7.9402
							152.203	10.5577	7.97748
							152.403	10.3641	8.0467
							152.603	10.3757	8.03501
							152.803	10.3513	7.78219
							153.003	10.5122	7.34853
							153.203	10.5719	7.60627
							153.403	10.667	7.81074
							153.603	10.607	7.71498
							153.803	10.4816	7.43214
							154.003	10.5701	7.77165
							154.203	10.2751	7.82443
							154.403	10.6251	8.00229
							154.603	10.3228	8.19881
							154.803	10.5231	7.64183
							155.003	10.3598	7.99267
							155.203	10.6936	8.59016
							155.403	10.6456	8.59865
							155.603	10.7094	8.47159
							155.803	10.5169	8.7216
							156.003	10.4064	8.39579
							156.203	10.3786	7.81577
							156.403	10.3745	8.3761
							156.603	10.4778	8.44727
							156.803	10.4152	7.89854
							157.003	10.6155	7.92315
							157.203	10.9152	7.89243
							157.403	10.9233	8.04283
							157.603	10.9331	8.47421
							157.803	10.8798	8.16081
							158.003	10.9075	7.61661
							158.203	10.9176	7.94063
							158.403	10.9105	8.20509
							158.603	10.76	8.12138
							158.803	10.7295	8.11335
							159.003	10.7668	7.37665
							159.203	10.5785	7.21469
							159.403	10.6731	6.85448
							159.603	10.6045	7.39542
							159.803	10.5562	7.48797
							160.003	10.6946	7.41211
							160.203	10.5447	7.37572
							160.403	10.4197	7.36651
							160.603	10.5539	7.42538
							160.803	10.5692	7.45925
							161.003	10.6948	7.24737
							161.203	10.6228	7.44154
							161.403	10.7255	7.40707
							161.603	10.6946	7.24725
							161.803	10.4398	7.04364
							162.003	10.7266	7.46779
							162.203	10.6516	7.638
							162.403	10.798	7.66831
							162.603	10.8738	7.66742
							162.803	10.8811	7.52152
							163.003	10.8646	7.00439
							163.203	10.7318	7.32896
							163.403	10.3913	7.30405
							163.603	10.6929	6.99991
							163.803	10.7048	6.66797
							164.003	10.5699	7.23741
							164.203	10.7538	7.16277
							164.403	10.7516	7.36176
							164.603	10.5511	7.14186
							164.803	10.4343	7.41341
							165.003	10.6782	7.95957
							165.203	10.7751	8.06357
							165.403	10.6472	7.70569
							165.603	10.6768	7.73741
							165.803	10.6235	7.6911
							166.003	10.6685	7.27344
							166.203	10.777	7.41003
							166.403	10.8709	7.598
							166.603	10.8246	7.63526
							166.803	10.7417	8.01324
							167.003	10.756	8.21024
							167.203	10.8214	8.17411
							167.403	10.7838	8.55372
							167.603	10.7176	8.31431
							167.803	10.6921	7.64683
							168.003	10.4425	8.12177
							168.203	10.5129	7.36532
							168.403	10.5253	7.6761
							168.603	10.7337	7.50943
							168.803	10.6889	7.60541
							169.003	10.6351	7.82089
							169.203	10.9116	7.83243
							169.403	10.5072	7.56646
							169.603	10.8127	7.71515
							169.803	10.5939	7.65976
							170.003	10.6624	7.65153
							170.203	10.7095	7.0916
							170.403	10.7286	7.63873
							170.603	10.6253	7.68313
							170.803	10.7178	7.89781
							171.003	10.628	8.62533
							171.203	10.622	8.60334
							171.403	10.5236	7.84078
							171.603	10.543	8.22372
							171.803	10.6411	7.96318
							172.003	10.544	7.57586
							172.203	10.6075	7.78846
							172.403	10.7156	7.7566
							172.603	10.722	7.78929
							172.803	10.4308	7.48609
							173.003	10.6616	7.8408
							173.203	10.722	7.58248
							173.403	10.5829	8.18607
							173.603	10.6369	7.83285
							173.803	10.7275	7.8155
							174.003	10.7018	7.99439
							174.203	10.6314	7.79055
							174.403	10.4373	7.90726
							174.603	10.639	7.83634
							174.804	10.711	7.49383
							175.004	10.9364	7.39128
							175.203	10.7987	7.79513
							175.404	10.6775	7.565
							175.604	10.7862	7.36007
							175.804	10.8046	7.46181
							176.004	10.7452	7.81622
							176.204	10.8412	8.1197
							176.404	10.9671	7.7368
							176.604	10.7874	7.87767
							176.804	10.6935	8.48284
							177.004	10.8793	7.89659
							177.204	10.8286	8.35512
							177.404	10.6692	7.91877
							177.604	10.8178	8.36371
							177.804	10.6611	7.89981
							178.004	10.6028	8.18959
							178.204	10.807	8.43307
							178.404	10.7897	8.40711
							178.604	10.7262	8.09572
							178.804	10.6079	7.79728
							179.004	10.6949	8.40449
							179.204	10.7246	8.26049
							179.404	10.7072	8.42561
							179.604	10.8049	8.12568
							179.804	10.5874	8.14953
							180.004	10.7612	8.34037
							180.204	10.6415	8.32355
							180.404	10.5665	8.41718
							180.604	10.6563	7.9151
							180.804	10.8156	8.14776
							181.004	10.6305	8.14257
							181.204	10.5561	7.76299
							181.404	10.4581	7.86965
							181.604	10.4986	8.28356
							181.804	10.5985	8.1706
							182.004	10.4989	8.03052
							182.204	10.6593	8.26449
							182.404	10.4932	8.06387
							182.604	10.8061	8.08468
							182.804	10.713	7.94299
							183.004	10.8254	8.01415
							183.204	10.7464	7.99665
							183.404	10.7504	8.13602
							183.604	10.6648	8.21393
							183.804	10.7378	8.50941
							184.004	10.6741	8.13879
							184.204	10.8639	7.98468
							184.404	10.5089	7.94128
							184.604	10.5172	7.78353
							184.804	10.434	7.85373
							185.004	10.4151	7.93805
							185.204	10.7381	7.97015
							185.404	10.7707	8.07317
							185.604	10.5602	8.42065
							185.804	10.4387	8.26068
							186.004	10.641	8.1954
							186.204	10.6538	8.27374
							186.404	10.8575	8.01631
							186.604	10.7523	8.10961
							186.804	10.6631	7.76274
							187.004	10.4515	7.86242
							187.204	10.5248	8.13819
							187.404	10.6793	8.10865
							187.604	10.4697	8.02687
							187.804	10.3529	8.01906
							188.004	10.5441	7.70408
							188.204	10.5161	7.59945
							188.404	10.5383	7.97127
							188.604	10.4347	7.65942
							188.804	10.4866	7.61352
							189.004	10.4003	7.7054
							189.204	10.5753	7.72509
							189.404	10.6501	7.84065
							189.604	10.5019	8.18845
							189.804	10.4869	8.05637
							190.004	10.5712	8.13207
							190.204	10.3314	7.70425
							190.404	10.6361	7.74871
							190.604	10.6454	8.21492
							190.804	10.5912	8.45632
							191.004	10.4855	8.17463
							191.204	10.5667	8.34152
							191.404	10.6089	8.63994
							191.604	10.4016	8.29705
							191.804	10.491	8.22723
							192.004	10.5404	8.2438
							192.204	10.3937	7.99654
							192.404	10.5447	8.33531
							192.604	10.3833	7.9093
							192.804	10.5796	8.34089
							193.004	10.3461	8.12076
							193.204	10.7684	7.99423
							193.404	10.252	7.90782
							193.604	10.7727	7.66632
							193.804	10.7028	8.02785
							194.004	10.6212	8.53835
							194.204	10.3551	8.42487
							194.404	10.4649	8.33082
							194.604	10.5185	8.29763
							194.804	10.5518	8.39704
							195.004	10.7411	8.48948
							195.204	10.6508	8.27768
							195.404	10.7225	8.29152
							195.604	10.5624	8.06555
							195.804	10.5765	8.56634
							196.004	10.5969	8.24299
							196.204	10.5552	8.39222
							196.404	10.4527	8.36852
							196.604	10.5124	8.18351
							196.804	10.4814	8.26322
							197.004	10.4499	8.36766
							197.204	10.1841	8.18389
							197.404	10.3848	7.5846
							197.604	10.4576	7.92768
							197.804	10.4439	8.47147
							198.004	10.6508	8.29188
							198.204	10.5535	8.14931
							198.404	10.7322	8.17335
							198.604	10.7036	7.95113
							198.804	10.4852	7.5412
							199.004	10.6432	7.63074
							199.204	10.6195	7.52628
							199.404	10.5693	8.08751
							199.604	10.5607	7.96965
							199.804	10.5143	8.09042
							200.004	10.8186	7.9185

## Sheet: Fig3d
							Time	GelMA	Gel-co-MGFF
							0	22715.7	19903.8
							0.2	23029.8	20398
							0.4	23235.4	20016.3
							0.59999	22965.8	20124
							0.79999	23204.1	20155.7
							0.99999	22984.8	20433.5
							1.19999	22188.2	20268.6
							1.39999	22244.6	20113.5
							1.59998	22890.1	20107.4
							1.79998	22636.3	20258.4
							1.99998	23436.2	20411.2
							2.19998	22870.9	19661.1
							2.39998	22747.7	20294
							2.59997	22766.2	20108.1
							2.79997	22476	20022.8
							2.99997	22845.1	20062.6
							3.19997	22709.4	19870.2
							3.39997	23026.4	19596.1
							3.59996	21270.5	19727.6
							3.79996	21775.3	19717.2
							3.99996	22160.9	19798.9
							4.19996	22049	19697.1
							4.39996	22160.4	19432.7
							4.59995	21717.4	19737.2
							4.79995	21781	19614.8
							4.99995	21631.1	19754
							5.19995	22213.3	19800.7
							5.39995	22357.2	19793.9
							5.59994	22228.2	19936.9
							5.79994	22368.9	19745.6
							5.99994	22033.4	19928.8
							6.19994	22185.5	20009.1
							6.39994	22304.7	19929.1
							6.59993	21860.9	20526.5
							6.79993	22000.4	20097.2
							6.99993	21669.4	19948.5
							7.19993	21656.4	20214.8
							7.39993	21774.7	20102.6
							7.59992	22217.2	20491.6
							7.79992	21623.6	20350.5
							7.99992	21989.2	20625.3
							8.19992	21788.3	20202.6
							8.39992	21625.4	20385.8
							8.59991	21292.1	20537.8
							8.79991	21031.4	20503.6
							8.99991	21041	20491.2
							9.19991	21141.8	20362.4
							9.39991	20666.7	20543.7
							9.5999	21282.3	20079.9
							9.7999	21681.5	19971.6
							9.9999	21479.2	20413.4
							10.1999	21068.1	20386.5
							10.3999	20704.8	20209.4
							10.5999	21005	19755.2
							10.7999	21166.8	20032.9
							10.9999	20963.1	20090.5
							11.1999	20875.9	20074.4
							11.3999	20882.5	20065.9
							11.5999	20128.2	19950.9
							11.7999	20557.7	19748.6
							11.9999	20247.8	20016.2
							12.1999	20219	20233.5
							12.3999	21057.9	20466.4
							12.5999	20815.3	20122.9
							12.7999	20763.4	20095.1
							12.9999	20133.3	20597.7
							13.1999	20632.4	20403.2
							13.3999	20760.9	20699.9
							13.5999	20951	20615.4
							13.7999	19970.1	20344.3
							13.9999	19950.2	20600.2
							14.1999	20139.9	20619.8
							14.3999	20251.5	20484.1
							14.5998	20615	19996.3
							14.7998	20022.3	20119.6
							14.9999	20382.7	20136.9
							15.1998	20608	20037.8
							15.3999	20698.5	20291.5
							15.5998	20445.7	20035
							15.7998	20342.6	20259
							15.9998	20246.7	20401.5
							16.1998	20581.8	20144
							16.3998	21030.4	19555.4
							16.5998	20997.3	20127.7
							16.7998	20973	20239.9
							16.9998	20859.2	20187.6
							17.1998	21244.1	20244.1
							17.3998	21087.2	20262.5
							17.5998	21140.3	19957.4
							17.7998	20594.8	19715.1
							17.9998	20948.2	19514.2
							18.1998	21124.7	19494.7
							18.3998	21112.4	19781.6
							18.5998	21092.6	19858.2
							18.7998	21203.1	20029.1
							18.9998	20750.1	20134.4
							19.1998	20349.9	20147.4
							19.3998	20401.8	20088.9
							19.5998	20672.2	19933
							19.7998	20645.3	20143.7
							19.9998	20479.7	19901.1
							20.1998	20032.2	20178
							20.3998	20144.1	20056.9
							20.5998	19721	19921.8
							20.7998	20240.5	19950.4
							20.9998	20062.3	19744.3
							21.1998	20573.2	19360.8
							21.3998	20930.8	19437.8
							21.5998	20364.9	19969.5
							21.7998	20576	19868.4
							21.9998	21055.3	19986.4
							22.1998	20120.4	20133.5
							22.3998	20425.5	20098.8
							22.5998	20969	20175.5
							22.7998	21180.9	20385.8
							22.9998	21575.1	20237
							23.1998	21029	20053.1
							23.3998	21093.5	20093.9
							23.5998	21183	20190.9
							23.7998	20972.6	20040
							23.9998	21225.9	19741.2
							24.1998	21567.7	20461.7
							24.3998	21434.3	19879.8
							24.5998	20764.5	19932.6
							24.7997	21192.9	20161.7
							24.9997	21241	20288.8
							25.1998	21083.7	20221.6
							25.3998	20925.2	20068.6
							25.5997	20593.6	20402.6
							25.7997	20468.8	19997.1
							25.9997	21199.9	19754.5
							26.1997	21012.2	19968.5
							26.3997	21038.9	19765.5
							26.5997	21081.9	19706.7
							26.7997	20795.6	19543.4
							26.9997	20580.3	20254.1
							27.1997	21064.1	20140.9
							27.3997	20630.4	19695.2
							27.5997	20720.8	19685.2
							27.7997	20900.9	20055.5
							27.9997	21082.4	19793
							28.1997	20606.7	20035.7
							28.3997	20580.4	20167
							28.5997	20745.8	19779.3
							28.7997	20696.7	19441
							28.9997	20009.6	19481.3
							29.1997	20003.7	19141.1
							29.3997	20519.7	19765.9
							29.5997	20430.5	19665
							29.7997	20516.1	19472.5
							29.9997	20561	19470.5
							30.1997	20808	19635.2
							30.3997	20860.9	19317.7
							30.5997	20160.7	19372.9
							30.7997	20572.8	19195.9
							30.9997	20195.1	19109.7
							31.1997	20731.4	19168.3
							31.3997	20407.9	19252.8
							31.5997	21129.1	19406.7
							31.7997	20479.1	19293.8
							31.9997	21064	19365.2
							32.1997	20907.9	19711.7
							32.3997	20604.8	19405.9
							32.5997	20472.3	19590.7
							32.7997	21035.5	19375.7
							32.9997	21285.4	19814
							33.1997	21206.6	19429.1
							33.3997	21392.6	19680.4
							33.5997	20884	19571.5
							33.7997	20955.3	19544.9
							33.9997	20450.7	19526.7
							34.1997	20437.8	19592.3
							34.3997	20899	19629.5
							34.5996	20522.1	19419.5
							34.7996	20270.3	19471.4
							34.9997	20743.2	19595.7
							35.1996	20709.5	19627.8
							35.3997	20580.1	19341.4
							35.5996	19947.3	19519.9
							35.7996	20508.2	19649.5
							35.9996	20501.8	19183.6
							36.1996	19949.5	19288.5
							36.3996	19970.9	19123.4
							36.5996	20187.1	19278.6
							36.7996	20301	19601.3
							36.9996	20705.8	19657.5
							37.1996	20513.5	19728
							37.3996	20038.4	19643
							37.5996	20608.6	19349.6
							37.7996	20654.3	19397.9
							37.9996	20735.4	19335.5
							38.1996	20782.5	19376.1
							38.3996	20355.9	19377.6
							38.5996	20296.5	19534.4
							38.7996	20966.1	19626.7
							38.9996	21039.8	19767
							39.1996	20499	19808.4
							39.3996	21399.7	19572.2
							39.5996	21665.2	19631.8
							39.7996	21637.2	19693.8
							39.9996	21495	19590.4
							40.1996	21737	19776.1
							40.3996	21680.4	19835.8
							40.5996	21147.2	19947.5
							40.7996	20959.9	19919.1
							40.9996	20938.6	19950.3
							41.1996	20757.3	19844
							41.3996	20589.3	19581.5
							41.5996	20289.2	19824.2
							41.7996	19872.3	19651.1
							41.9996	19945.8	19785.1
							42.1996	20327.5	19389.7
							42.3996	20062.4	19851.3
							42.5996	19849.1	19602.8
							42.7996	20272.3	20112.1
							42.9996	19958	19896.2
							43.1996	20234.2	19695.3
							43.3996	20258.1	19559.6
							43.5996	20281.4	19591
							43.7996	19988.8	19918.2
							43.9996	20336.4	19796.6
							44.1996	20131.3	19802.2
							44.3996	20321.2	19959.1
							44.5996	20562.2	19634.6
							44.7996	20635.1	19721.2
							44.9995	20332.9	19986.2
							45.1996	20550.3	19916.8
							45.3995	20556.3	19695.8
							45.5995	20694	20015.6
							45.7995	20611.2	19768.1
							45.9995	20762.8	20160.4
							46.1995	20580.7	20039.7
							46.3995	21104.4	19863
							46.5995	20329.4	19961.2
							46.7995	20632.9	20229.4
							46.9995	20147.4	19971.9
							47.1995	20261.7	20054.4
							47.3995	20376.6	19864.9
							47.5995	20000.5	20206.2
							47.7995	20323.9	19773.7
							47.9995	20178	19893.4
							48.1995	20565.5	19807.3
							48.3995	19956	20042.1
							48.5995	20403.3	20258.7
							48.7995	20519.2	19515.3
							48.9995	20578.4	20153.3
							49.1995	20002.5	20026.2
							49.3995	19573.7	19966.8
							49.5995	20076.6	20136.9
							49.7995	20272.4	19859.5
							49.9995	19907.7	19441.3
							50.1995	19758.6	19364.3
							50.3995	19578.1	19525.4
							50.5995	19856.3	19464.8
							50.7995	20036.1	19476.8
							50.9995	20274.2	19467.5
							51.1995	19735.7	19678.9
							51.3995	19366	19791
							51.5995	19603.8	19916.3
							51.7995	19621	19736.1
							51.9995	19481.7	19594.6
							52.1995	19883.9	19213.3
							52.3995	20211.4	19657.3
							52.5995	20363.5	19672.3
							52.7995	20248.6	19996.2
							52.9995	20233	19652.8
							53.1995	19874.4	19864.7
							53.3995	20214	19359.9
							53.5995	20042.2	19154.8
							53.7995	19930.3	19611.6
							53.9995	19607.8	19186.8
							54.1995	19432.7	19517.3
							54.3995	19485.4	19306.6
							54.5994	19946.7	19163
							54.7995	19768.3	19503.1
							54.9995	19841.1	19454.1
							55.1994	19870.8	19500.3
							55.3995	19404.1	19327.6
							55.5994	19167.8	19493.7
							55.7994	19579	19256.5
							55.9994	19693.9	19324.8
							56.1994	19926.3	19320.2
							56.3994	19765.5	19127.8
							56.5994	20055.8	19500.5
							56.7994	19777.2	19301.4
							56.9994	19486.3	19253.6
							57.1994	20181.4	19314.5
							57.3994	19558.8	19448.4
							57.5994	19169.3	19437.5
							57.7994	19645.8	19445.7
							57.9994	19579.8	19326.4
							58.1994	20060.3	19696
							58.3994	20147.8	19346
							58.5994	20066	19131.8
							58.7994	19784.9	19181.9
							58.9994	20175.2	19425.5
							59.1994	19554.1	19006.7
							59.3994	20045.1	18909.3
							59.5994	19699.1	19038.1
							59.7994	19554.2	19326.7
							59.9994	19651.9	19008.7
							60.1994	19872.8	19055.9
							60.3994	19697.4	19176
							60.5994	19726.8	19240.4
							60.7994	19362.5	19118.6
							60.9994	19462.7	18916.2
							61.1994	19052.5	19248
							61.3994	19511.9	19068.6
							61.5994	19531.2	19310.4
							61.7994	19703.3	19247.9
							61.9994	19232.7	19701.1
							62.1994	19977.7	19215.1
							62.3994	19811.7	18944.3
							62.5994	19680.2	19312.9
							62.7994	19866.3	19155.2
							62.9994	19578.5	19053.8
							63.1994	19721	19799.7
							63.3994	19641.6	19736.1
							63.5994	19600	19808
							63.7994	19944.5	19724.8
							63.9994	19375.7	19471.8
							64.1994	19613.3	19855.7
							64.3994	19171	19686.2
							64.5994	19354	19237
							64.7994	19260.9	19484.3
							64.9994	19445.5	18997.9
							65.1993	19567.4	19215.5
							65.3993	19420.7	19585.7
							65.5993	19811.7	19420.7
							65.7993	20067.2	19399.7
							65.9993	19283.8	19468.6
							66.1993	19638	18510.5
							66.3993	19276.3	18858.7
							66.5993	19278.3	18924.2
							66.7993	19325.9	18827.3
							66.9993	19185.6	18887.6
							67.1993	19096	19088
							67.3993	19320.7	18848.4
							67.5993	19244.5	19290.3
							67.7993	19174.6	18786
							67.9993	18759.1	19791.7
							68.1993	18793.7	19960.1
							68.3993	18894.5	20049.2
							68.5993	18959.8	19854.7
							68.7993	19608.1	19890.8
							68.9993	18998.9	19794.6
							69.1993	19165.8	19472.8
							69.3993	19324	20025.1
							69.5993	19515	19430.4
							69.7993	19655.5	19556.4
							69.9993	19849.3	19722.5
							70.1993	19509.1	19725.6
							70.3993	19434.4	19941.7
							70.5993	19582.7	20015
							70.7993	19102.6	19830.7
							70.9993	19509.4	20206.1
							71.1993	19563.4	19770
							71.3993	19607.8	19951.4
							71.5993	19231.5	19376.2
							71.7993	19213.9	19447
							71.9993	19240.8	19156.6
							72.1993	18964.8	19301.5
							72.3993	18856.5	19011
							72.5993	19260.4	19083.4
							72.7993	19278.3	19266.2
							72.9993	19371.1	18882.4
							73.1993	19462.5	19005.5
							73.3993	19396.1	18916.9
							73.5993	19410.7	19063.4
							73.7993	19444	19202.4
							73.9993	19198.6	18869.2
							74.1993	19165.2	19049.7
							74.3993	18840.1	18706.6
							74.5992	18796.2	19088
							74.7993	19030.1	18949.7
							74.9993	18681.8	18880.1
							75.1993	18868.2	19050.9
							75.3992	18887.5	18927.8
							75.5992	19120	18821.7
							75.7992	19521.4	19123.9
							75.9992	19398.9	18836.9
							76.1992	19287.7	19107.1
							76.3992	18997.2	19084
							76.5992	19165.8	19420.3
							76.7992	19203.7	19151.6
							76.9992	19495.7	19499
							77.1992	19742.7	19312.5
							77.3992	19859.7	19387.9
							77.5992	19624.9	18873.1
							77.7992	19828.9	18950.6
							77.9992	19481.5	19294.6
							78.1992	19180.3	18924.3
							78.3992	19149.3	19059.9
							78.5992	18910.7	19194.7
							78.7992	19441.8	18858.7
							78.9992	19434.2	19291.7
							79.1992	19543.6	19237.2
							79.3992	19212.1	19305.1
							79.5992	19341	19642.4
							79.7992	19435.6	19275.4
							79.9992	19153.5	19041.7
							80.1992	19333.9	19370.2
							80.3992	19185.4	19129.9
							80.5992	19457.9	19389.5
							80.7992	19289.3	19171.3
							80.9992	19354.8	18965.7
							81.1992	19012.6	18974.9
							81.3992	19011.3	19116
							81.5992	19087.8	18974.1
							81.7992	19340.7	19217.7
							81.9992	19043.8	19315
							82.1992	19192.4	19174.3
							82.3992	19205.9	19059.9
							82.5992	19579.2	19100.2
							82.7992	19273.3	18908.6
							82.9992	19464.1	19117.5
							83.1992	19534.8	18898.2
							83.3992	19414.5	19101.6
							83.5992	19596.2	19070.3
							83.7992	18970.4	18960.5
							83.9992	18799.5	19032.1
							84.1992	18803.7	18904.6
							84.3992	18859.5	18953.7
							84.5991	19102.9	19215.7
							84.7991	19383.8	18745.3
							84.9992	19384	18922.8
							85.1992	19391.9	18735.5
							85.3992	19405	18900.5
							85.5991	18853.1	18928.6
							85.7991	18898.4	18921.6
							85.9991	19537	18851
							86.1991	19162.1	19328.5
							86.3991	19025.1	19018.6
							86.5991	19350.2	19112.6
							86.7991	18911.5	19184.4
							86.9991	18905.8	19310.1
							87.1991	18668.4	19302.9
							87.3991	18217.8	19359.9
							87.5991	18632.2	19258
							87.7991	18409.7	19313.7
							87.9991	18889.8	19020.4
							88.1991	18866.2	18710.1
							88.3991	18809.1	18742.6
							88.5991	18767	19020.6
							88.7991	18938.9	19065.6
							88.9991	18608.4	19056.4
							89.1991	18645.5	18863.9
							89.3991	18382.6	18975.1
							89.5991	18093.8	19082.8
							89.7991	18725.1	18935.6
							89.9991	18623.5	19268.8
							90.1991	18378.2	18932.8
							90.3991	19023.4	19102.4
							90.5991	19253.1	19004.1
							90.7991	19005.8	18970.7
							90.9991	19131	18850.4
							91.1991	19041	18897.9
							91.3991	18887.5	18437.3
							91.5991	19014	18775.7
							91.7991	18846.6	18583.6
							91.9991	18792.6	18960.5
							92.1991	18583.3	19131
							92.3991	18617.3	19003
							92.5991	19252.3	18850.7
							92.7991	19065.5	19181
							92.9991	19003.3	19169.3
							93.1991	18841.5	19090.4
							93.3991	18718.5	19214.6
							93.5991	18827.3	18889.3
							93.7991	19274.2	19324.7
							93.9991	18925.6	19297.3
							94.1991	19383	19013.8
							94.3991	19133	19056
							94.5991	19311.5	19203.1
							94.799	18979.7	19047.6
							94.999	18813.1	18835
							95.199	19037.6	18628.4
							95.3991	18860.4	18712.9
							95.599	19056	19167.1
							95.799	19230.6	18928.3
							95.999	18850.2	18980.7
							96.199	18463.5	19452.9
							96.399	19194.1	19391.8
							96.599	19089.1	19113.6
							96.799	18775	19491.3
							96.999	18900.9	19246
							97.199	19043.9	18977.9
							97.399	18814	19043.4
							97.599	19198.7	18991.7
							97.799	18828	18651.2
							97.999	18898.2	18840.2
							98.199	19042	18999.8
							98.399	18546.5	18868.6
							98.599	18736.4	18902.5
							98.799	18705.8	19041.7
							98.999	18760.4	19047.8
							99.199	18972.3	18846.2
							99.399	18735.3	18799.5
							99.599	18911.3	18875.5
							99.799	19014	19117.2
							99.999	18924	19082.7
							100.199	19223.6	19194.7
							100.399	19423.8	18975.7
							100.599	19639	19267.1
							100.799	19200.6	19189.1
							100.999	19439.3	18926.5
							101.199	19460.9	19176.4
							101.399	18871.8	19132
							101.599	19102	19227.6
							101.799	19043	18865.7
							101.999	19189	19155.5
							102.199	18731.7	19217.1
							102.399	18806.7	19206.7
							102.599	18914.1	19179.2
							102.799	18969.5	19189.2
							102.999	18850.2	18949.4
							103.199	18850.2	19028
							103.399	19383.6	19150
							103.599	19083.4	19160.1
							103.799	18917.2	19318.7
							103.999	19383.6	19345.1
							104.199	19517.9	19468
							104.399	19360.6	19526.8
							104.599	18951.2	19220.9
							104.799	19104.6	19300.4
							104.999	19632.2	19183
							105.199	19524	18988
							105.399	19418.2	19216.2
							105.599	19395.4	19145.3
							105.799	19552.1	19434.5
							105.999	19321.5	19216.1
							106.199	19412	19270.9
							106.399	19134.9	19249.6
							106.599	19481.2	18875.7
							106.799	19481.1	19099.4
							106.999	19451.8	19245.4
							107.199	19562.7	19070.6
							107.399	19808.4	19553.2
							107.599	19267.8	19215.2
							107.799	19746.8	19538.3
							107.999	19692	19444.8
							108.199	19813.8	19482.1
							108.399	20042.7	19365.4
							108.599	19762.3	19674.8
							108.799	19533	19517.8
							108.999	19892	19588.2
							109.199	19510.8	19598.2
							109.399	19010.7	19623.1
							109.599	19317	19840
							109.799	18828	19428.8
							109.999	19076.7	19660.7
							110.199	19156.4	19870.1
							110.399	18947.5	19693
							110.599	18900.2	19856.2
							110.799	19276.9	19135.9
							110.999	18819.1	19399.8
							111.199	18986.2	19155.4
							111.399	18684.5	19399.2
							111.599	19001.1	19498.1
							111.799	19345	19171.2
							111.999	19365.4	19406.6
							112.199	19033.2	19454.2
							112.399	19680.9	19508.5
							112.599	19229.5	19034.6
							112.799	19715.3	19633
							112.999	19364	19501.9
							113.199	18987	19506.9
							113.399	19298.8	19248.5
							113.599	19053.8	19535.7
							113.799	19864.1	19599
							113.999	19800.8	19372.7
							114.199	19666.3	19467.6
							114.399	19306.4	20256.4
							114.599	19279.1	19418.7
							114.799	19633.2	19302.6
							114.999	19280.4	19326.8
							115.199	19163.6	19571.4
							115.399	19084.8	19630.8
							115.599	19739.5	19561
							115.799	19209.6	19298.9
							115.999	18988.5	19255.3
							116.199	18649.2	19236.1
							116.399	18903.3	19529.7
							116.599	19120.7	19290
							116.799	19076.1	19632.4
							116.999	18739	19350.6
							117.199	19289.4	19218.1
							117.399	19296.4	19551.9
							117.599	18988.2	19180.8
							117.799	19412.2	18924.3
							117.999	19377.9	18934.6
							118.199	19207.8	19264.8
							118.399	19267.8	19327
							118.599	19205.8	19259.5
							118.799	19311.7	19373.3
							118.999	19232.8	18955
							119.199	18919	19279.1
							119.399	19502.5	19359.6
							119.599	19223.5	19020.1
							119.799	19670.2	19072.9
							119.999	19627.9	19183.5
							120.199	19559.8	19275
							120.399	19295.6	19789.2
							120.599	19314.6	19640.1
							120.799	19146.5	19500.4
							120.999	19085.2	19030.9
							121.199	19162.1	19228.7
							121.399	19195	19187.9
							121.599	18908.9	19554.5
							121.799	19170.6	19488.2
							121.999	19173.5	19429.8
							122.199	18963.5	19405.1
							122.399	18655.6	18479.6
							122.599	18607.9	18588.2
							122.799	18799	18404.8
							122.999	18828.6	18506.7
							123.199	18936.6	18766
							123.399	18724.9	18487.7
							123.599	19001.5	18724.5
							123.799	18493.6	18750.8
							123.999	18550.7	18549.9
							124.199	18797.4	18808.4
							124.399	18856.7	18684.4
							124.599	18921.2	18988.3
							124.799	18843.3	18810
							124.999	18930.3	18853.2
							125.199	18829.3	19210.9
							125.399	18522.3	19511.3
							125.599	18543.2	19014.6
							125.799	18873.8	18702.4
							125.999	18439.4	19011.3
							126.199	18739.2	19374.7
							126.399	18714.8	19517.9
							126.599	19000.3	19090.7
							126.799	19305.4	19241
							126.999	18734.7	18994
							127.199	18465.3	19410.2
							127.399	18619.2	19287
							127.599	19187.8	18824.7
							127.799	18901.3	19059.3
							127.999	19069.5	19370.6
							128.199	18725.7	19245
							128.399	19331.6	19071
							128.599	18790.2	19194.6
							128.799	18693.3	18573.2
							128.999	18622.7	18997.7
							129.199	18567.7	19138.6
							129.399	18434.3	18909.6
							129.599	18289.9	19222.8
							129.799	18484.8	19193.5
							129.999	18632.5	18682.6
							130.199	18252.5	18822.1
							130.399	18604.3	19137.5
							130.599	18667.7	18918
							130.799	18510.8	18768.7
							130.999	18713.8	18807.9
							131.199	18405	19099
							131.399	18502.5	18713.1
							131.599	18408.8	18967.7
							131.799	18720.4	18984.9
							131.999	18843.6	19112.3
							132.199	18857.2	18999.9
							132.399	18928.2	18855.4
							132.599	18728	18996.2
							132.799	18710.7	19556.6
							132.999	18371.8	19407.6
							133.199	18777.5	19494.9
							133.399	18728.7	19478.9
							133.599	18392.9	19366.2
							133.799	18664.7	19329.2
							133.999	18851.7	19347.5
							134.199	18450.1	19510.8
							134.399	18642.2	19545.9
							134.599	18287	19721.3
							134.799	18612.3	19767.8
							134.999	18551.7	19386.3
							135.199	18949	19713.2
							135.399	18623.6	19418.4
							135.599	18563.8	19411.1
							135.799	19043.1	19122.5
							135.999	18547.1	19500.5
							136.199	18884.5	19449.1
							136.399	18478.9	19529.1
							136.599	18628.7	19892.6
							136.799	18468.6	19720.9
							136.999	18893.1	19575.4
							137.199	18892.5	19354.5
							137.399	18705.4	19689.1
							137.599	19103.1	19169.1
							137.799	18821.5	19014.5
							137.999	18987.9	19059.3
							138.199	18703.3	19500.4
							138.399	19173.3	19392
							138.599	19459.5	19348.9
							138.799	19214.4	19416.8
							138.999	18848.1	19234.3
							139.199	18857	19400
							139.399	18661.6	19127.6
							139.599	18986.8	19428.7
							139.799	19087.3	19322.8
							139.999	18797.7	19359.2
							140.199	19307.6	19590.1
							140.399	18775.4	19338.1
							140.599	19391	19375.9
							140.799	19052.2	19183.8
							140.999	19395.8	19337.4
							141.199	19119.1	19358.1
							141.399	19458.6	19413.6
							141.599	18967.8	19269.3
							141.799	19180.8	19679.1
							141.999	19536.1	19575.9
							142.199	19411.7	19511.6
							142.399	19689.1	19501.2
							142.599	19332	19781.1
							142.799	19230.2	19825.8
							142.999	19200.7	20086.9
							143.199	19204	19491.6
							143.399	19059.3	19668
							143.599	19521.6	19564.7
							143.799	19162	19407.6
							143.999	19199.3	19368.6
							144.199	19051.7	19505.7
							144.399	18695.1	19112.4
							144.599	18944.5	19517.8
							144.799	18824.9	19492.9
							144.999	18636.9	19581
							145.199	18870.5	19466.5
							145.399	18995.2	19363.7
							145.599	18944	19500.7
							145.799	19567.9	19443.1
							145.999	19449.4	19744
							146.199	19029.8	19710.4
							146.399	19025.3	19615.5
							146.599	19292	19544.6
							146.799	18870.6	19446.6
							146.999	18785.8	19390
							147.199	18993	19305.6
							147.399	19134.1	19169.4
							147.599	19131.1	19398.1
							147.799	18935.7	19372.4
							147.999	19066.8	19295.8
							148.199	19071.1	19501.7
							148.399	19037.3	19539.8
							148.599	19151.4	19347.4
							148.799	18982.2	19992.5
							148.999	19076.8	19793
							149.199	19097.3	19527.5
							149.399	18943.9	19717.5
							149.599	19858.9	19900.8
							149.798	19097.1	19614.5
							149.999	19203.6	19357.3
							150.198	19711.1	19465.7
							150.399	19428.6	19501.4
							150.598	19375.1	19710.7
							150.798	19276.8	19538.6
							150.998	19121.7	19287.1
							151.198	19190	19541.6
							151.398	19034.7	19310.7
							151.598	19272.2	19854.9
							151.798	18718.3	19688.6
							151.998	19001.4	19602.8
							152.198	19377.7	19441.2
							152.398	19543.1	19610.9
							152.598	18909.9	19637.9
							152.798	19010.4	19677
							152.998	18855	19774.3
							153.198	18787.2	19405.3
							153.398	19090.1	19528.9
							153.598	18560	19489.2
							153.798	18810.9	19533.5
							153.998	19065.1	19059.8
							154.198	19297.7	19542.9
							154.398	19069.1	19602.5
							154.598	19183.5	19644.8
							154.798	19141.5	19603
							154.998	19500.3	19502.6
							155.198	19135	19810
							155.398	19305.2	19538.8
							155.598	19324.9	19556.4
							155.798	19343.2	19929.7
							155.998	19345	19108.7
							156.198	19224.1	19367.6
							156.398	19145.1	19313
							156.598	19191.1	19472.6
							156.798	18934.4	19394.3
							156.998	19144.2	19550.4
							157.198	19009.2	19028.5
							157.398	18786.5	19206
							157.598	18888.3	19542.2
							157.798	19181.9	19025.2
							157.998	19170.6	19285.3
							158.198	19039.8	19610
							158.398	18845.2	19298.1
							158.598	18941.6	19652.3
							158.798	18879.1	19864.9
							158.998	19012	19541.8
							159.198	19347.7	19399.4
							159.398	19189	19380.1
							159.598	18748.4	19263.3
							159.798	18935.1	19413.1
							159.998	19027.2	19210.6
							160.198	18843.5	19257.4
							160.398	18841.9	19477.1
							160.598	18523.7	19468.9
							160.798	18676.8	19432.1
							160.998	19167.3	19405
							161.198	19027	19161.8
							161.398	18885.9	19340
							161.598	19084.2	19364.2
							161.798	18549.5	19186.1
							161.998	18714.7	19020.9
							162.198	18905.9	19152.4
							162.398	18995.6	19227.4
							162.598	18952.5	19441.5
							162.798	18747.6	19064.3
							162.998	18662	19232.4
							163.198	19467.2	18936.7
							163.398	19078.5	19167.1
							163.598	19601.6	19106.8
							163.798	19346.8	19096.7
							163.998	18906.7	18979.1
							164.198	18920.1	18984.5
							164.398	18767.7	18971.1
							164.598	18978.3	18958.3
							164.798	18862.8	18975.6
							164.998	19338.5	18817.6
							165.198	19295.4	18862
							165.398	19098.1	18958.7
							165.598	19329.6	18906.2
							165.798	19225.3	18946.4
							165.998	19391.5	18687.8
							166.198	19186	19029.1
							166.398	18938.9	18894
							166.598	18936.8	18928.9
							166.798	18806.2	19357
							166.998	19426	19008.9
							167.198	18921.3	18907.5
							167.398	19167.1	19086.8
							167.598	19173.8	19499.1
							167.798	19009.3	19653.3
							167.998	19086.1	19148.6
							168.198	19103.9	19278.8
							168.398	18990	19213.6
							168.598	19024.2	19009.9
							168.798	19190.1	19193.6
							168.998	18851.1	19087.8
							169.198	19252.4	19365.3
							169.398	19253.9	19246.5
							169.598	19359.1	19442.8
							169.798	18943.2	19170.4
							169.998	19582.1	18889.3
							170.198	19519.1	18923.1
							170.398	19243.7	19152.3
							170.598	19146.7	19136
							170.798	19256	19600.8
							170.998	19245.3	19150.3
							171.198	19203.2	19146.5
							171.398	18717.5	19150.6
							171.598	18937.2	19297.6
							171.798	18994.9	19103.9
							171.998	19144.3	19526.5
							172.198	19296.9	19630.3
							172.398	18897.4	19183.1
							172.598	19218.9	19069.1
							172.798	19467.2	19299.1
							172.998	19584.7	19043.1
							173.198	19483.9	18991.7
							173.398	19314.5	19572
							173.598	19293.3	19320.2
							173.798	19192.5	19326
							173.998	19634.7	19078.1
							174.198	19661.2	19475.3
							174.398	19349.4	19785.9
							174.598	19494.3	19318.4
							174.798	19009.1	18856.4
							174.998	19358.9	19125.2
							175.198	19121.8	19465.3
							175.398	18931.6	19904.4
							175.598	18934.1	19744.5
							175.798	19182.2	19611.2
							175.998	19102.4	19640
							176.198	19473.2	19765.6
							176.398	19676.7	19542.1
							176.598	19276.4	19669.4
							176.798	19027.3	19524
							176.998	19077.9	19524.7
							177.198	18949.6	19728.4
							177.398	19332.5	19459.2
							177.598	19039.9	19321.7
							177.798	18949.5	19444.1
							177.998	19309.9	18972.4
							178.198	19061.8	19289.4
							178.398	19329.8	19326.5
							178.598	19566.2	19026.9
							178.798	18864.9	19042.1
							178.998	19209.7	18971.4
							179.198	19371.3	19057.8
							179.398	19051.1	19058.6
							179.598	19317.8	19012.7
							179.798	19256.1	19330.4
							179.998	19184.9	18750.3
							180.198	19072.5	19222.5
							180.398	19230.9	19462.4
							180.598	19382.4	19080
							180.798	19462.5	19101.5
							180.998	19403.7	19021.9
							181.198	19102.8	19066.3
							181.398	18803	19041.8
							181.598	18923.8	19325
							181.798	18911.1	19349.5
							181.998	19045.9	19228.3
							182.198	19003.1	19170
							182.398	18466.4	19286.9
							182.598	18974	19219
							182.798	18718.4	19097.9
							182.998	18721.4	19091.4
							183.198	18863.1	19188.2
							183.398	18945.7	19773.1
							183.598	18973.4	19045.9
							183.798	18994	19415.3
							183.998	19057	19611.2
							184.198	19129	19167.1
							184.398	18597.6	19303.9
							184.598	18859.3	18983.6
							184.798	19186.1	19895.5
							184.998	18727.7	19418.4
							185.198	18683.9	19057.8
							185.398	19267.6	19180.4
							185.598	19071.5	19822.1
							185.798	19129.5	19553
							185.998	18998.1	19461.5
							186.198	19250.8	19077.8
							186.398	19095	19418.5
							186.598	18809.5	19135.3
							186.798	19060.4	19438.2
							186.998	19371.6	19501.5
							187.198	19044.2	19258.5
							187.398	18993.9	19306
							187.598	19316	19074.5
							187.798	19223.2	19040.8
							187.998	18974.6	19245.2
							188.198	18887.6	19036.7
							188.398	18733.9	19208.4
							188.598	18945.9	18782.4
							188.798	18870.3	18627.9
							188.998	18803.6	18765.3
							189.198	18561.7	18728.3
							189.398	18886.5	19461.3
							189.598	18810.8	19329.6
							189.798	18792.3	19514.4
							189.998	19181.9	19361.1
							190.198	18895.5	19215.8
							190.398	18687.4	19313.5
							190.598	19011.9	19299.1
							190.798	18614.5	18665.6
							190.998	18570.2	18706.3
							191.198	19041.3	19336.7
							191.398	19146.5	19195.6
							191.598	19220.5	19387.1
							191.798	19020	18977.7
							191.998	19292.2	18688.5
							192.198	19382.1	18718.7
							192.398	18881.7	18601.8
							192.598	19381.1	18565.1
							192.798	19138.6	18764.8
							192.998	18949.7	18756.3
							193.198	19189.7	19100
							193.398	19173.8	19027.5
							193.598	19058.5	19045.1
							193.798	18845.6	18872
							193.998	19470.6	18794.9
							194.198	19230	19043.9
							194.398	18911.4	19139.6
							194.598	19453.9	18961.9
							194.798	19122.8	18885.7
							194.998	19219.8	19299.7
							195.198	19193.4	18994.5
							195.398	18678.8	19592.7
							195.598	19122.9	19544.6
							195.798	19140.3	19020.4
							195.998	18842.3	19269
							196.198	19110.8	19504.3
							196.398	18966.2	19401.7
							196.598	18720.1	19444.8
							196.798	18630.2	18981.4
							196.998	18935.8	19131.7
							197.198	18717.3	19077.2
							197.398	18845.9	19011.1
							197.598	18422.3	19211.7
							197.798	18710.6	19354
							197.998	18860.8	19024.4
							198.198	18745	19066.1
							198.398	18882.8	18680.2
							198.598	18855.7	19007.8
							198.798	18981.7	18989.4
							198.998	19023.1	18803.5
							199.198	19300.6	18860.7
							199.398	18834.5	18976.1
							199.598	19295.1	18981.9
							199.798	19184.8	19104.5
							199.998	19270.2	18934.2
							200	19282.3	18869.5

[truncated: 36 more sheets: Fig3e, Fig3f1, Fig3f2, Fig3f3, Fig3g, Fig3h, Fig3j, Fig3k1, Fig3k2, Fig4a, Fig4b, Fig4c, Fig4d, Fig4e, Fig4f, Fig5b1-b4, Fig5c, Fig5d-h, Fig6b, Fig6c1-c3 …]
